# Supplementary material for: Preeclampsia Susceptibility Assessment Based on Deep Learning Modeling and Single Nucleotide Polymorphism Analysis
Source: Biomedicines. 2023 Apr 24;11(5):1257. doi: 10.3390/biomedicines11051257 (PMC10215843; doi:10.3390/biomedicines11051257)
Supplement: Supplementary file 1 [file biomedicines-11-01257-s001.zip]

Archive with 2 entries (2 files):
- Supplementry Table SI.pdf
- Supplementry Table SII.txt
