# Supplementary material for: Preeclampsia Susceptibility Assessment Based on Deep Learning Modeling and Single Nucleotide Polymorphism Analysis
Source: Biomedicines. 2023 Apr 24;11(5):1257. doi: 10.3390/biomedicines11051257 (PMC10215843; doi:10.3390/biomedicines11051257)
Supplement: Supplementary file 1 [file biomedicines-11-01257-s001.zip › Supplementry Table SII.txt]

Group	Batch	Label	IL23R	RORC	F13A1	RORA	FGF2	TNF	ICAM1	SOX2	IGHG4	IGHG1	CCND1	MYC	PIM1	IL12B	AKT1	IL12A	IL13RA2	JUNB	IL6R	IL13RA1	IL4R	HGF	IL23A	FSCN1	TP53	MAOA	ALOX15	TWIST1	GATA3	PIK3R1	FOXO3	HIF1A	FOXO1	HSP90B1	SOCS3	SOCS1	NDN	HMOX1	MCL1	SOCS5	HSPA8	POU2F1	TGFB1	VCAM1	FN1	LIF	IL4
Control	32	C	6.652135298	8.654034844	6.971359171	3.821959152	5.95353986	2.818423543	8.614209015	7.985339346	9.874740314	7.704754908	5.739240236	7.180485008	8.404464776	3.770369026	7.756265598	10.39514582	5.692450002	6.659265065	7.534848612	4.25622988	8.595695765	7.542325917	10.15818643	4.935496061	6.909233764	7.559920286	5.966942341	7.962829693	6.083949873	2.693417882	8.490209303	4.651083177	10.21833228	2.870060726	9.140987629	3.950386256	8.718209365	3.560619817	3.429628466	3.382980501	4.14820253	5.14830874	8.695099731	2.36878649	3.566890068	4.393912561	7.104520985
Control	32	C	6.611411012	7.948227868	6.886930412	3.616041554	5.797520078	3.095191359	8.579839537	7.79065591	8.666916265	7.699816661	5.525103378	7.278022351	8.097831962	3.666107077	7.019223765	9.477328243	5.528592919	6.870315188	7.454572014	4.342898551	8.299644602	7.208692776	10.2241943	4.878547015	7.121003199	7.244372798	5.684711197	9.199379802	6.114564472	2.684923967	8.705317692	3.834186864	10.6233392	2.941865651	8.315249823	3.96365997	8.279505612	3.379736894	3.205560095	3.319358905	4.136490953	4.950619575	8.516608988	2.367077684	3.939638808	4.56285577	6.870084963
Control	32	C	6.714141677	7.908991882	6.651968475	3.955110152	5.980893342	2.904000174	8.500703683	7.86495166	8.344212762	7.855271429	5.450496802	7.17736411	8.413234351	3.878669891	6.97338941	9.753263276	5.519242178	6.913723245	7.723290778	4.282245342	8.181129885	7.545779617	10.42477931	5.01461293	7.036100757	7.020498879	5.653134998	8.74612748	5.984535242	2.574920641	8.721534454	4.03812462	10.71229245	2.840340195	8.47400699	4.203892374	8.606361227	3.402501085	3.351973568	3.313067658	4.226376927	5.323619138	8.679675441	2.381927706	3.651508124	4.642434596	6.872436985
Control	32	C	6.652032197	8.258626049	7.007479369	3.916691334	5.776109922	2.947709375	8.64326573	7.774429081	8.444426912	7.606054099	5.470588298	7.518405484	7.984657616	3.703451099	7.058889574	9.702349248	5.492883697	6.86956023	8.790828018	4.293319758	8.425835795	7.481649807	10.91793685	4.7295484	7.575940959	7.21084066	5.657925862	8.677116799	5.67566187	2.685333943	9.054855745	4.289321638	10.87499826	2.80943874	8.353227816	4.01887701	8.274417787	3.406296399	3.148241563	3.308679421	3.912840835	5.181835596	8.673278155	2.260710107	3.663528121	4.717803465	6.960605782
Control	32	C	6.634461438	8.602578566	6.799441562	3.783589765	5.882913643	3.044636216	8.2590693	7.942844915	9.719771813	7.624323574	5.512476251	7.301145488	7.840847076	3.709067938	7.468084802	10.64144041	5.367198745	6.55508479	7.138878499	4.467343745	8.9568873	7.4137328	9.893995442	4.779774743	6.872146292	7.58174234	5.830310857	7.755298304	5.633530181	2.662208521	9.689797196	4.19162201	10.74219029	2.825115245	9.428032189	4.039685755	8.957788913	3.299729436	3.390597395	3.291374359	4.035975338	5.17269098	9.478194562	2.426146535	3.430710799	4.489123844	6.893207998
Control	32	C	6.581593396	8.431323738	6.764365463	3.641504313	5.803242222	3.183365788	8.27270262	7.862008515	10.01238607	7.553465322	5.441339504	7.335415736	7.757286955	3.690081066	7.344904013	10.63374861	5.307992303	6.426264866	8.276966554	4.525091311	9.158063117	7.313212877	10.32916767	4.707302899	7.151629748	7.68485139	5.697115593	7.750442677	5.374732057	2.828032708	9.822040252	3.926089981	11.19535521	2.898926465	9.516130142	4.109088572	8.86326711	3.433542359	3.230708528	3.206765277	4.035690368	5.108508961	9.754289244	2.357913644	3.351159204	4.689273757	6.71438266
Control	32	C	6.573942803	8.744691513	6.863124036	3.874380707	5.857709501	3.1736796	7.882449881	7.847730667	9.747635837	7.072589536	5.480238907	7.018972858	7.838970144	3.75352371	7.81804369	10.47995462	5.303349812	6.167564831	8.779276377	4.837187698	9.35816398	7.321894742	10.17339771	4.657277747	7.488339038	7.439948359	5.647016529	7.1948869	5.906303331	2.54957249	9.537556978	4.25988984	9.730725021	2.879326433	9.407825553	4.103758583	8.843647891	3.44936338	3.328660588	3.306924839	4.235201861	5.144195845	9.687911984	2.481149985	3.723137462	4.825713845	6.464475622
Control	32	C	6.596140401	8.005890033	6.916469577	3.956339819	5.888076349	3.279451033	8.136617981	7.990745162	9.531126105	7.379889078	5.47794011	7.245264695	8.276282151	3.799808037	7.236132343	10.06868113	5.675663834	6.677187037	7.443011406	4.407780447	8.41376719	7.313755075	10.0417299	4.830427828	6.835579793	7.421145643	5.751222633	7.526076946	5.420413027	2.62449645	9.064379474	4.164821459	10.58619009	2.844238346	8.807371794	3.986712235	8.604360267	3.394428102	3.293754747	3.40597147	4.212579943	5.179536584	9.196638081	2.3668083	3.837571188	4.563118514	6.579954332
Control	32	C	6.645197489	7.870312648	6.919497588	3.771742529	6.021196361	3.223611315	8.173788872	7.916996804	9.583585127	7.34119485	5.54892343	7.224044372	8.176373599	3.856066909	7.095124066	10.0786993	6.037572556	6.620169534	7.391538127	4.226681963	8.466707269	7.256069177	9.88896214	4.95732062	6.890308613	7.317369208	5.690953556	7.327765273	5.763278542	2.610982527	8.963699073	4.353905178	10.5328974	2.798173731	8.534848275	4.118872585	8.650293084	3.300691113	3.35123583	3.295135954	4.159743426	5.175421161	9.054528932	2.404983312	3.541281171	4.532869787	6.685245858
Control	32	C	6.443842179	8.741138823	6.834105713	3.857167627	5.882833574	3.457490898	8.474886545	7.865833982	8.360290916	7.333052443	5.475290842	7.066116868	7.714435646	3.729767903	7.632045973	10.25942084	5.652367317	6.778043577	9.050710525	4.472407736	8.684847561	7.281388075	10.42267049	4.909900298	7.604921449	7.436275908	5.613185677	7.274156445	5.420930902	2.46732519	9.352494363	4.326632697	11.087016	2.934354316	9.022739671	3.950873086	8.583699986	3.304814188	3.267119744	3.433041709	4.042318278	5.057104166	9.349964325	2.382549774	3.693606477	4.871137127	6.554320628
Control	32	C	6.655657505	7.740553816	7.083359992	3.628049872	6.20933167	3.24810141	8.031385773	7.704212247	8.733544364	7.520536945	5.584119582	6.828228361	7.984528055	4.043025796	7.050239549	9.365664375	5.798363487	6.629349203	7.313229565	4.424054618	7.877145823	7.285011401	9.635350609	5.141674702	6.959532943	7.174829256	5.694737559	7.661219115	5.420395206	2.855222169	9.124169813	4.42343436	10.04573971	2.844417226	8.29990856	4.197876738	8.19305811	3.756739444	3.662012701	3.58246852	4.702771499	5.195488034	8.423305514	2.602268835	3.741573016	4.547576334	6.664887937
Control	32	C	6.543022789	7.562371331	6.734144511	3.66245683	5.920042535	3.364503379	7.952683132	7.522622052	9.041171449	7.62678868	5.612223679	6.957285288	8.140885446	3.973410728	6.506083301	9.400166455	5.726175611	6.686638822	7.631957049	4.425952319	8.169276249	7.247391273	9.819512837	4.978526149	7.130118904	7.152759912	5.571712518	6.964815828	5.672269087	2.873963377	8.820740357	4.592013871	10.28698212	2.9019755	8.237802626	4.313938204	8.134659107	3.628420783	3.445083541	3.65631697	4.341511947	5.215609259	8.318726022	2.897356115	3.554033801	4.509294317	6.767168364
Control	32	C	6.619354678	7.51105723	6.97478297	3.931359527	5.88720043	3.179434432	8.644681591	7.590533178	8.933884635	7.676754347	5.640805797	7.028574392	8.19189506	3.92661443	6.861706469	9.716579371	5.54032127	6.779506731	8.368805037	4.217858119	8.275466276	7.338641999	10.4467975	4.937118788	7.408442311	7.167469108	5.57173275	6.58411988	5.187722957	2.800813071	9.328835936	4.411041015	10.29910501	2.938715751	8.60662428	3.979704627	8.111333471	3.566225221	3.483188678	3.28278132	4.197973664	5.191288905	8.826765	2.545537069	3.538298557	4.468030587	6.940571495
Control	32	C	6.564609841	7.791077689	6.890631181	3.895025796	5.823402248	2.975141498	8.455848862	7.794978737	9.360174956	7.686333127	5.412063405	7.379587179	8.584933962	3.651097169	7.335140089	9.935789149	5.665406355	6.839625558	8.03048671	4.464933664	8.859288269	7.319815675	10.28846131	4.666555184	7.050750815	7.585865642	5.7231942	7.557981934	5.557521696	2.731769443	9.239057288	4.332094319	10.83900589	2.876136536	8.634217737	4.01749858	8.650795138	3.513471281	3.228203864	3.229657735	4.138624967	5.048617921	9.138900744	2.437201184	3.444049546	4.661100489	6.799085432
Control	32	C	6.836066509	8.491114534	6.694082486	3.974433141	5.950220926	3.048088004	8.28853922	7.734210196	9.147542453	7.238783603	5.572090699	7.292600059	8.023012349	3.810446695	7.12628012	9.896876566	5.805210121	6.788137139	7.060848782	4.281057399	8.566013202	7.501903077	9.638613494	4.924817314	6.827694799	7.484936055	5.843919932	8.816187398	6.545927003	2.707461155	9.13369803	3.948961888	10.83686504	2.714837893	8.818553921	3.910520519	8.469041767	3.233944639	3.262101408	3.596413869	4.057957893	5.090288953	8.459415529	2.428254807	3.898123185	4.34720629	6.949033517
Control	32	C	6.815505025	8.793408033	6.62526611	3.779747188	5.952893704	3.042665807	8.216520378	7.801089161	9.53445124	7.304670409	5.44976313	7.105683562	8.290901225	3.716443724	7.098139648	10.25773963	6.017163792	6.814936634	7.075524864	4.335427689	8.545977145	7.527152982	9.899685064	4.944248377	6.943247783	7.580425178	5.873570251	7.938412315	5.874574243	2.791604062	9.039920259	4.078815551	10.58651637	2.862720456	8.911533209	4.180621874	8.678157698	3.204452867	3.1972717	3.542044237	3.883982092	5.220777737	8.924151248	2.39258349	3.632628538	4.306306872	6.812922993
Control	32	C	6.916593783	9.024701307	6.662576722	4.024288659	5.973965262	2.988485248	8.015220798	7.670297033	9.292179586	7.186786288	5.554677813	7.17047395	8.657093524	3.831425204	7.248177745	10.07564018	5.783998917	6.791349322	7.661682752	4.318714263	8.23986533	7.462185913	9.802221706	4.963876441	7.047955526	7.602056686	6.00254132	8.462754587	6.085425811	2.897226245	9.124075539	4.050154983	10.42508159	2.762798081	8.792527729	4.171508882	8.280967446	3.306059543	3.115964639	3.594313722	4.083592227	5.141963177	8.856108791	2.356082377	3.602110754	4.552380726	6.877708644
Control	32	C	6.90214616	8.436137247	6.779184675	3.952349158	6.042343739	3.165520069	8.591210167	7.834116577	9.156936633	7.563509316	5.605012104	7.480298367	8.294291887	3.863227849	6.965163731	9.936948423	5.709326351	7.112851486	6.130988307	4.178740844	8.233351717	7.415254713	9.540882782	4.928465649	6.727581273	7.519506427	5.915634124	8.146324202	6.07877724	2.890496112	9.130681947	4.329227509	10.81576842	3.037947866	8.525285924	4.02218872	8.490321203	3.301679676	3.319451797	3.542930382	3.900088549	5.176242826	8.043084003	2.478759261	3.843970152	4.425846307	7.058465579
Control	32	C	6.773349231	8.409735428	6.768783994	3.992268988	5.820394895	3.01663018	8.438996255	7.854450889	9.72792133	7.5220831	5.404107928	7.34442934	8.697670764	3.715195753	7.142683105	10.45503123	5.644571324	6.889258304	6.798680429	4.380320743	8.871953944	7.054151169	9.723498985	4.656567697	6.810533387	7.665112717	5.68663798	8.906513724	5.877032087	2.707780361	9.769086322	3.950759214	11.12358387	2.919656221	8.924252849	3.924603178	8.769782941	3.201183657	3.197361512	3.428832459	4.057653961	5.156316093	9.377566972	2.522271767	3.367815303	4.383986801	6.892706948
Control	32	C	6.736403348	8.607617828	6.489618889	3.810123791	5.828088683	3.067592741	8.303217561	7.840713988	9.898496948	7.32762156	5.395688353	7.195226247	9.113505435	3.609904499	7.282443187	10.46958028	5.423783851	6.996074863	7.044039427	4.347613076	8.818094866	7.410685875	9.902239499	4.665325743	6.884310677	7.471352507	5.777857645	9.01287187	6.531749931	2.58111089	9.511098575	3.969483932	10.98958876	2.859974033	8.853199032	3.98245817	8.661331774	3.182455016	3.181838919	3.424307258	3.983983384	5.03308766	9.139990491	2.268688308	3.458836511	4.387803944	7.094277412
Control	32	C	6.528810128	8.182525065	6.636219362	3.979204732	6.018946903	3.068825049	8.322076198	7.750987304	8.025347021	7.338932767	5.47180233	7.141001467	8.108014926	3.695957683	7.350786903	10.31862342	5.583168457	6.418269695	7.354921693	4.413949301	9.005044443	7.346852727	10.24330466	4.92712059	7.20830702	7.443080805	5.97349172	8.029417834	5.351668649	2.702886234	9.299286769	4.225255521	10.70008719	2.810822071	9.13194628	4.056309045	8.890084669	3.278768543	3.329079753	3.332034298	3.988062656	5.243343555	9.364330879	2.356756425	3.497181088	4.402778663	6.659828547
Control	32	C	6.566150152	8.329870658	6.618388837	3.777072097	5.813861568	3.124974687	8.289367287	7.863654414	8.661133784	7.658786622	5.53588386	7.288624436	8.598520924	3.675720299	7.304108031	10.29901214	5.597917884	6.62213006	7.548155612	4.514374181	8.573819313	7.461424712	10.13172329	4.910062832	7.100800677	7.599059364	5.64151954	8.200124079	5.86510599	2.847888794	9.122141115	4.14605017	10.88600161	2.846903276	8.943109727	4.005001871	8.813153588	3.297970072	3.303762558	3.247849047	4.076231021	4.927758207	9.26306483	2.384529194	3.450028287	4.574203065	6.635253132
Control	32	C	6.604911653	8.569960603	6.717465142	3.902196057	6.031969471	3.072828649	8.119560558	7.67110467	7.54606386	7.395483543	5.476905758	7.188305777	8.082624592	3.81565536	7.095006424	9.751777403	5.51266523	6.655509488	8.687915589	4.399593559	8.345480697	7.402233981	10.14538394	4.624198276	7.700925444	7.147531068	5.71168935	7.742257851	5.833228069	2.674146794	8.753187862	3.929204099	10.40715677	2.891552911	8.467840651	3.949365707	8.21632554	3.479273432	3.267251356	3.404355809	4.087882924	5.208758187	8.796169261	2.429400514	3.771553533	4.489297265	6.768391993
Control	32	C	6.525126044	8.935267867	6.505097947	4.005941439	5.774947384	3.154484636	8.234383657	7.995376862	8.83720242	8.225255747	5.483913267	7.347723212	8.139678262	3.66386626	7.642301839	10.56011973	7.006991814	6.551509679	7.476543712	4.5597064	9.207198564	7.292655321	9.901974157	4.690374223	7.170993902	7.903805919	5.605681747	8.716942106	6.048930907	2.797066454	9.868171867	3.82806013	11.24192444	2.667217756	9.182716295	4.02743386	8.875895042	3.393050674	3.208183092	3.474709171	3.976357441	5.036014112	9.624130232	2.496938306	3.334845416	4.460712866	6.834114063
Control	32	C	6.680525522	8.550272894	6.807662965	3.862290327	5.983486475	3.163625543	7.867676217	7.933292955	9.034608088	7.695275579	5.45993504	7.14590744	8.578984337	3.741314331	7.402469366	10.67087804	6.458290357	6.418282034	7.019371975	4.298800036	8.67984365	7.491101304	9.854913289	4.774944092	6.968303193	7.671705889	5.999151651	8.464073718	6.218970965	2.825845924	9.879091355	4.153554827	10.41027009	2.925626845	9.219265498	4.223116752	8.873382862	3.44460103	3.322208409	3.590112464	4.161440223	5.430817739	9.283118919	2.380256643	3.533636	4.391923403	6.877990061
Control	32	C	6.570210187	7.89039212	7.119048499	3.852395625	5.827550928	3.186933787	8.119637734	7.72941534	8.857093722	7.783218767	5.28277984	7.026843227	8.266420682	3.756819532	7.535942657	10.40250422	6.506463188	6.36435812	8.898338861	4.560521715	9.288114795	7.29798031	10.16827712	4.78218981	7.468317224	7.873542461	5.557267773	7.574448868	5.536598133	2.628576562	9.864766011	4.041005382	10.90876589	3.249511077	9.174054713	4.046871093	8.812386832	3.624825174	3.341289163	3.354182752	4.052189197	4.929351629	9.334094651	2.434985624	3.43323918	4.648668333	6.521528774
Control	32	C	6.662009054	7.735060187	6.942982706	3.840322366	5.91062774	3.196880823	8.415604529	7.73339587	9.24217609	7.212627179	5.439823051	7.078860158	8.223045923	3.790231606	7.256119115	9.731420545	5.411528153	6.562526252	8.758961079	4.333141594	8.789463151	7.151804346	10.61652927	4.808900698	7.459600493	7.339698222	5.754767872	7.161053693	5.467362405	2.628424669	9.459887859	4.69200726	10.8312196	2.748033203	8.488913474	3.985295017	8.393799627	3.75311527	3.343145839	3.30333885	4.001898872	5.03236259	9.234289082	2.455209814	3.484064131	4.495668329	6.552808753
Control	32	C	6.341345336	8.269756087	6.859007607	3.695901367	5.674680496	3.423338847	8.443730076	7.785009489	8.854250681	7.044663225	5.418193141	6.899419053	8.039495448	3.689913386	7.564385028	10.36299221	5.430731607	6.569859257	10.00258098	4.665258114	9.003642062	7.17110912	10.61716662	4.602779621	7.864103114	7.464328354	5.627522854	6.921578005	5.224817584	2.755031582	9.863199772	4.665482345	11.01975872	2.98697908	9.107323156	4.025224572	8.49542622	3.609357786	3.296481316	3.128880697	4.048766156	4.850317707	9.389637904	2.492468247	3.482414737	5.09563627	6.390086939
Control	32	C	6.439793033	8.143377832	6.49932415	3.848389704	5.575278892	3.101392094	8.459671084	7.696517863	9.663894607	6.89842561	5.16797638	7.283785435	8.39942417	3.613571063	7.617150926	10.69085497	5.10998642	6.289935719	8.496073208	4.53533087	9.295242156	7.091365459	10.71175235	4.464330954	7.521804172	7.750650969	5.27697243	7.593307692	4.929199688	2.7735302	9.900832039	4.271488357	10.54319943	3.3586517	9.326814917	4.13241982	9.144807335	3.397107507	3.340085953	3.423620025	3.887482368	4.973048921	9.814825455	2.438493169	3.365258654	4.758640742	6.666086944
Control	32	C	6.564676456	7.791167762	6.853435372	3.704488049	5.795726009	3.120478745	8.491320852	7.685122659	9.520143203	7.859066765	5.523807807	7.175917584	8.35012062	3.694379017	7.104936354	9.779851058	5.465283678	6.576439901	8.065428217	4.444081278	8.649503035	7.190352616	10.17721944	4.936826064	7.243005226	7.592450466	5.335907055	7.197306095	4.73276567	2.76364767	9.024523644	4.321730553	10.81592721	2.957075985	8.831149917	3.979854745	8.423969748	3.582873674	3.342097033	3.490386782	4.259360535	4.874110088	8.903095214	2.483548198	3.615453922	4.95030853	6.691833597
Control	32	C	6.215116079	8.129490191	6.606312317	3.39800903	5.576878143	3.292094662	8.467273693	7.838234108	10.12084309	7.001365977	5.230269328	7.253283291	8.037244826	3.640529399	7.768145436	10.59868731	6.424858822	6.506616873	8.052325301	4.629684882	9.279144095	7.419111343	10.7591822	4.463668951	7.148405286	7.670452907	5.567403934	7.755920429	5.503147234	2.627485289	9.746865041	4.242395345	10.95628344	3.044771469	8.887164671	4.088519867	9.187008708	3.413386326	3.406764728	3.133218606	4.009087006	4.71876533	9.801413708	2.575378703	3.504120181	4.937411426	6.66505754
Control	32	C	6.411835248	7.53119817	6.622892124	3.671134135	5.690027841	2.925920805	8.74580213	7.655291557	9.321752007	7.513043779	5.252557524	7.482091429	8.372244519	3.592427456	7.161214666	10.13183576	5.487780999	6.680900534	8.143584803	4.301730309	9.0017024	7.224215575	10.61165674	4.612986763	7.355910966	7.351026384	5.416569419	7.522466569	4.840536268	2.723084314	9.607018992	4.015333048	10.95255443	2.797872797	8.933488632	3.880427298	8.747810644	3.195610843	3.22398284	3.289547612	3.878423179	4.846474929	9.289626147	2.455335055	3.615389079	4.464710557	6.656473452
Control	1	C	6.634825316	8.516824984	6.864969639	3.894334868	5.859762053	2.89824559	8.321691518	7.954397278	9.320677541	7.458113731	5.487684979	7.161179172	7.820369237	3.657387031	7.622702396	10.04467974	5.380434408	6.614200398	7.370456702	4.399377318	8.744305904	7.409846812	9.818364025	4.663080715	6.980892148	7.593465937	5.814237495	8.328464044	5.6885007	2.626986621	9.450828096	4.385323982	10.70325153	2.875207577	8.881375307	4.009204147	8.673532088	3.330462574	3.392931113	3.369665026	4.116585896	5.031960671	9.1653361	2.470581226	3.537725466	4.550101937	6.838230154
Control	1	C	6.584796451	8.553435105	6.758088279	3.739838831	5.703156708	2.793058899	8.040114954	7.947660546	9.682437073	7.507981773	5.355251538	7.206262123	8.32511433	3.548638063	7.51388952	10.1755144	5.327978674	6.4396374	7.687610075	4.483371616	9.099099118	7.272738181	10.09075777	4.565116959	7.038722327	7.793713554	5.544832236	7.851843692	5.413246073	2.72894662	9.601108982	4.174255874	11.10651357	2.907869932	8.857480423	3.925026683	8.672598133	3.535652309	3.186911112	3.214021101	4.04527546	5.087260483	9.768890913	2.381558684	3.574330051	4.682750209	6.723186159
Control	1	C	6.725327384	8.505744636	6.632686564	3.616975956	5.843488085	2.776409223	7.86717937	7.923890074	9.780056561	7.458194893	5.345421272	7.352853854	8.310876965	3.637099291	7.543779426	10.34484059	5.320819967	6.37402736	6.778747237	4.340708403	8.750391483	7.285202598	9.708839844	4.734110336	6.728978372	7.792032219	5.802383645	7.869657286	5.33224469	2.685175888	9.581969055	4.064744067	11.06857347	2.866096017	8.89124176	3.955366234	8.775788599	3.267735372	3.366314126	3.243927142	3.928308547	5.079993994	9.686633224	2.380818075	3.630927055	4.530894208	6.780113699
Control	1	C	6.60488061	8.345187577	6.705636181	3.672474094	5.788756099	2.95997172	8.047547721	7.866580141	9.15050542	7.480403331	5.414899411	7.265741515	8.14596221	3.642699555	7.494315077	10.24396674	5.29621255	6.37075528	7.990581215	4.346633027	8.803619284	7.06720964	10.22515622	4.788449985	7.100268619	7.819600811	5.752872543	8.17456378	5.536964918	2.599447962	9.556155397	4.111335992	10.76818577	2.75769111	8.987245326	3.948222351	8.658147343	3.739865792	3.332333629	3.229483426	4.004900008	5.016290924	9.541210059	2.387144257	3.59306311	4.875550257	6.747257482
Control	1	C	6.664843258	8.344139891	6.884893222	3.829325229	5.878761909	2.905592852	8.141185002	7.847231914	9.245124711	7.561728502	5.471374512	7.149713632	8.090807949	3.668124123	7.394769673	10.13771054	5.270879968	6.547735454	7.802569121	4.490386508	8.63349674	7.162040017	10.12699961	4.827706234	7.198359435	7.868104548	5.71902342	8.125019962	5.790572815	2.74281095	9.52052924	4.130765408	10.82847493	2.896471217	8.772093828	3.970211285	8.538420293	3.551699799	3.177195203	3.291994898	3.99626619	5.189725378	9.329452481	2.435256402	3.545965269	4.678667887	6.831739093
Control	1	C	6.484032647	8.246491558	6.799098487	3.600110851	5.778506496	3.444337539	8.636928585	7.937047609	8.754508769	7.520628484	5.375927254	7.364570523	7.662676086	3.648474557	7.342817005	10.19975594	5.834387113	6.8579325	7.225758673	4.345992907	8.860703372	7.323019157	10.35365909	4.769737883	7.108913218	7.368459338	5.724395757	7.988094059	6.032330174	2.680659289	9.379451817	4.073037122	10.92403361	2.990080291	8.900868137	4.054375639	8.797881258	3.315643913	3.16694775	3.399639078	4.043157657	5.000566073	9.042298226	2.421977663	3.441648689	4.28774775	6.846771875
Control	1	C	6.447210188	8.329776851	6.543521676	3.982601431	6.006045439	3.189542086	8.303905679	7.811570578	8.972514199	7.504239653	5.563786133	7.304920695	8.196080093	3.827378174	7.249970583	10.34865066	5.632933008	6.92602932	7.039943477	4.343896112	8.671000876	7.515187925	9.863375784	5.002364953	7.042494416	7.600991719	5.83149251	7.583321369	5.750942569	2.820346533	9.167883419	4.209062436	10.73767183	2.96014853	9.192923097	4.162032359	8.868913745	3.302204023	3.40962447	3.426152896	4.135267762	5.335851631	9.11383134	2.493618642	3.720739914	4.214903952	6.795616992
Control	1	C	6.347661886	8.264413415	6.744013041	3.500155394	5.741368841	3.075798455	8.40300202	7.805672572	8.824426519	7.604306003	5.314473147	7.274735762	8.025941859	3.530051741	7.08293463	10.49659771	6.235242481	6.738685929	7.761793204	4.387530314	8.966878693	7.259058278	10.38174707	4.706055629	7.259030765	7.367497863	5.637506865	7.706879765	5.623877583	2.578223139	9.096516573	3.981571468	11.03242354	2.811002692	8.919109175	4.0086189	8.771025478	3.420750637	3.28346375	3.371181659	3.980467718	4.899728656	9.275788443	2.374379384	3.332261378	4.439729056	6.735295357
Control	1	C	6.699157829	8.315554173	6.686544176	3.550903083	5.596594885	2.780369737	8.062661397	7.765793591	9.170523523	6.810187111	5.28103633	7.092846553	8.558250735	4.430092189	7.442135171	10.36431842	5.234479852	6.560215296	8.410402204	4.908515152	8.895184662	8.08881621	10.36077653	4.485473101	7.171133447	7.676494873	5.290766662	9.466744237	5.59292793	2.723477802	8.953107702	3.882590275	10.81787623	2.896615663	8.384829225	3.73712198	8.960994458	2.971972767	3.312083228	3.294317567	3.995153058	4.988956863	9.534538093	2.354620696	3.275705113	5.068809235	7.001947564
Control	1	C	6.715138692	8.481488325	6.795723169	3.73732317	5.836550611	3.453128964	8.506307032	7.955895232	9.442824058	7.624040159	5.571168741	7.227816143	8.319463088	3.782626562	7.337910128	9.725119139	5.895272876	6.651748324	7.685872473	4.458457415	8.540716024	7.300742583	10.07092646	4.823718465	7.153207587	7.459287445	5.553448022	8.893941188	5.906140115	2.701866334	8.943840276	4.368183487	10.66558803	2.755439452	8.647191445	3.970993423	8.456625412	3.223484667	3.216965261	3.46516814	4.084638416	5.047917221	9.091277792	2.27705954	3.726287537	4.961274803	7.005150311
Control	1	C	6.871093633	8.323982142	6.853045145	4.156742585	6.253100719	3.678247455	8.249088462	7.787837261	9.318844446	7.755047372	5.532293564	7.058543873	8.391765875	3.909503845	7.063306223	9.694300391	6.015803878	6.552980927	7.836371536	4.386368968	8.348935976	7.498453409	10.12040871	4.955298171	7.406037833	7.321242754	5.925343571	8.308991844	6.168833212	2.944963212	9.060601448	4.121968946	10.38031741	3.093544782	8.573106444	4.222580455	8.225787745	3.197244474	3.232228845	3.732592852	4.417514713	5.390450802	8.92215497	2.634838447	3.677374384	4.55258208	6.840734375
Control	1	C	6.828567849	8.362382724	6.600587238	3.825274872	5.861013677	3.334300872	7.998651425	7.879197028	9.946510677	7.508441651	5.518175387	7.197324914	9.045121954	3.782324509	7.17762974	10.16888626	5.990422944	6.384278854	6.988520597	4.468070357	8.623214334	7.299145506	9.706282214	4.775114638	6.807342243	7.696559106	5.5176691	7.945418669	5.872664195	2.770840344	9.330869467	4.226050921	10.49413211	2.948514419	8.790260403	4.100452288	8.732177949	3.071343658	3.190242716	3.370621339	4.142513096	5.059319246	9.295356783	2.474237309	3.533179722	4.757773719	6.801566782
Control	1	C	6.78444053	8.068569912	6.686093266	3.89389671	5.932040238	3.6837459	8.277164377	7.705033013	9.483865719	7.68125152	5.508847273	7.202835975	8.612132341	3.700297069	6.896980875	9.800224981	5.971133574	6.639739029	8.209450581	4.439367402	8.579677554	7.428193147	10.43162196	4.931377842	7.561225022	7.258425568	5.556515887	7.896628311	5.844171611	2.604227061	8.97180206	4.328331599	10.5603639	2.765621223	8.599042914	4.120073224	8.386713884	3.156366882	3.373032244	3.488856436	4.032962931	5.156720788	9.067052346	2.426423762	3.55359576	4.797432358	6.810067473
Control	1	C	6.815558493	7.977098699	6.705150763	3.7969034	5.828552798	3.486592761	8.240616553	7.685410145	9.543388554	7.653594766	5.488489531	7.055920237	8.689478617	3.698069616	6.882723286	9.830734552	6.210324867	6.579173689	8.698204141	4.57196096	8.330234399	7.462659307	10.3898906	4.990767378	7.667684083	7.146470106	5.592158022	7.505494421	5.774073921	2.811902569	8.818686377	4.187087331	10.35375693	2.897476221	8.438980777	3.995427132	8.196581915	3.219392674	3.295778238	3.363103901	4.006409384	4.959668626	8.935064621	2.452738194	3.513796681	5.057304995	6.834328212
Control	1	C	6.691414559	8.114799071	6.896247102	3.811684522	5.82484238	3.47301566	8.217253122	7.660718499	8.83040058	7.463912864	5.533163253	7.063191524	8.469240646	3.721941135	6.864031226	9.887644098	5.938615486	6.573798158	8.399280281	4.594782326	8.425295308	7.446101055	10.2329833	4.837068503	7.385169901	7.350440055	5.572896106	7.353657226	5.45181981	2.766171739	9.017059031	4.250840556	10.38699871	2.817666245	8.546509726	4.142149642	8.284270608	3.219093794	3.344933815	3.47347409	4.178483318	5.067299168	8.978380496	2.429089054	3.546824066	5.067356859	6.84743881
Control	1	C	6.708517404	8.43328931	6.854806726	4.001510585	5.793157479	3.045712739	8.884410995	7.846381598	8.979656945	7.405956091	5.541137189	7.221607711	8.052725062	3.709368976	7.438175651	9.964592338	6.142300236	7.041707848	8.387952764	4.489134293	8.481211263	7.399939427	10.3891944	4.699327592	7.37552451	7.414331999	5.703390384	7.812286062	5.858621412	2.828010764	9.432626661	4.719240579	10.74575708	3.002922169	8.944711909	4.107190797	8.460977571	3.432932137	3.209135065	3.542729332	4.004620785	4.980698997	8.330166447	2.406017142	3.871781159	4.262433549	6.810790271
Control	1	C	6.570584293	8.05362646	6.916756376	3.773714459	5.937915357	2.868079992	8.35961243	7.738107236	9.182212323	7.202293309	5.496392124	7.273035038	8.417883136	3.717189345	7.222081015	10.00915374	5.946193405	6.780070176	7.624704333	4.354827052	8.661666014	7.435203696	10.0161974	4.884431982	6.890910779	7.269187228	5.823273365	8.930228324	6.005879029	2.616684614	9.387811591	4.259290041	10.35379166	3.028760791	8.986690856	4.087800898	8.490559213	3.357613729	3.274425754	3.369269553	4.170268373	5.089794218	8.534849079	2.438728077	3.445484288	4.569877318	6.798241406
Control	1	C	6.557357505	8.343690931	6.855980467	3.504987065	5.853008249	2.863308201	8.20367025	7.7975614	9.350192892	7.224694105	5.55651963	7.10097148	8.480587602	3.776783935	7.269696443	10.17821016	5.733793104	6.714199999	8.252985446	4.537268878	8.678052042	7.245105534	10.18047105	4.813518772	7.230411997	7.289527446	5.491287228	7.512974137	5.879602079	2.849859065	9.487897971	4.197209851	10.44365833	3.016919465	8.988550109	3.924897981	8.484712246	3.408941649	3.507248214	3.333632602	4.166626132	4.959526006	8.781287297	2.502466612	3.72565432	4.949143886	6.565875807
Control	1	C	6.655212609	8.164857164	6.9040228	3.803719798	6.061768235	2.748225799	8.097209499	7.774630027	9.098431479	7.100344803	5.545398324	7.028107556	8.820500393	3.849425191	7.123924153	10.03447178	6.040508702	6.693895282	7.41001318	4.331588167	8.573961988	7.479477627	9.868706642	4.940482696	6.978600487	7.313005977	5.863722353	7.626288768	5.926378393	2.594958912	9.152456768	4.196883252	10.24257075	2.924061125	8.83718198	4.164145252	8.520778766	3.097400408	3.287858359	3.400909462	4.254479016	5.418309807	8.449757489	2.489967959	4.005298869	4.735200444	6.64508626
Control	1	C	6.58523341	8.257319199	6.8570334	3.907305928	5.76943689	2.819746367	8.25568072	7.790633495	8.907048181	6.993647609	5.363840719	7.20871048	8.58916136	3.609976952	7.423951974	10.31354842	5.787884742	6.471983687	8.732652492	4.406856634	8.841256768	7.348588175	10.36642282	4.714213527	7.55110138	7.348398434	5.702983108	6.951356364	5.494157646	2.690208584	9.452546881	4.328965693	10.54071065	2.979309997	9.06038529	4.037709275	8.709564835	3.473992292	3.291466907	3.290450453	4.100545033	5.023934463	8.955504621	2.455322367	3.505656331	4.599119788	6.512217693
Control	1	C	6.815803156	8.222231776	6.981937733	4.260008925	5.993492469	2.822258478	7.771800112	7.53309293	9.139247811	7.018853962	5.767448794	6.730907773	8.561384635	3.887240298	7.102801194	9.483648427	5.808420596	6.510328999	7.939586318	4.343451704	8.343350334	7.191678156	9.896734421	5.141822613	7.338072877	7.053959675	5.742302525	7.11439339	5.591414921	2.833367967	8.906722499	4.22370086	9.947762509	2.89419125	8.368994924	4.04361187	8.041879613	3.432702362	3.491407418	3.521310374	4.200153073	5.120685973	8.466973893	2.561895881	3.996223834	4.866972454	6.496461147
Control	2	C	6.765759544	8.209774529	6.787263451	3.882348009	5.914631842	2.982851627	8.295079397	7.843206924	9.825095594	7.03088757	5.367175448	7.306099485	8.375861694	3.692816894	7.109391868	10.51900343	5.551346415	6.884360664	7.476907279	4.37204542	8.931517845	7.613886554	10.10441272	4.715047259	6.933722208	7.430383615	5.804667443	7.950106774	5.666076089	2.549943651	9.524358638	3.921152823	10.84675012	2.771002074	9.260833759	3.995559179	9.082199022	3.10909152	3.408216202	3.273080228	4.008458831	5.171303028	9.191364572	2.41929599	3.50733487	4.547097028	6.666295762
Control	2	C	6.506261038	8.24723051	6.835845479	3.656963887	5.669958071	3.15609394	9.18302112	7.820885021	8.002302515	7.452585114	5.477028853	7.394819781	7.048510657	3.570101727	6.936622593	9.905869781	5.497718239	6.855175976	8.199539373	4.37095528	8.541601109	7.353980847	10.75119528	4.671662213	7.729649305	7.381486206	6.825945857	9.479772318	6.652061186	2.588374513	9.232264262	4.532346817	11.03206903	2.858593403	8.959806963	3.948038226	8.462183754	3.153369957	3.21166882	3.418988824	4.0036772	5.010672038	8.767739452	2.449342274	3.431059703	4.576359435	6.860619553
Control	2	C	6.588171393	8.276669765	6.730227774	3.838996292	6.013886663	2.767420785	8.748925353	7.859590314	8.851087957	8.020248228	5.487627744	7.381338104	7.699597797	3.809686351	7.366665436	10.60708988	5.554755771	6.931540399	6.931243796	4.080691646	8.34148232	7.536762884	10.14872075	4.932804751	6.879703936	7.5334601	5.835532571	8.248910394	5.377342108	2.760770661	9.454566412	4.097488277	10.72775456	2.934592278	9.578303467	4.126383635	8.911179248	3.196749638	3.375054281	3.398017128	4.231888494	5.264156893	8.821509073	2.447886444	3.468236939	4.025245784	7.069664744
Control	2	C	6.647700884	8.251815792	6.756544767	3.782231631	5.937812055	2.730293674	8.58788134	7.744383984	9.854142142	7.369886839	5.44213569	7.257897314	8.729495804	3.755603699	7.031427269	9.953628711	5.525756261	6.933821327	6.466632944	4.098353607	8.641100391	7.244431387	10.05473712	4.831374299	6.675994091	7.127727474	5.67175794	8.316116234	5.859358689	2.705840986	9.123968288	3.929276881	10.70248601	2.843121521	9.051533833	4.015882072	8.61130521	3.061354921	3.211829017	3.373488737	4.060752918	5.231068234	8.912532736	2.373160202	3.562746746	3.909599971	6.964959702
Control	2	C	6.60497278	8.457378667	6.888485017	4.105475916	5.98482185	2.951366649	8.109927691	7.866366645	9.141740591	7.509276184	5.437441777	7.195128094	8.651215978	3.758081347	7.452595513	10.23902239	6.200752109	6.48388766	7.827240078	4.605511692	8.874607222	7.41946482	9.976563506	4.845293708	6.969667719	7.553606229	5.683446351	6.958044735	5.674102205	2.68015288	9.803997062	3.975362827	10.61172468	2.848521067	8.978790779	4.015939641	8.69411418	3.63173015	3.307244079	3.404747911	4.097281359	5.061903979	9.25843216	2.474209649	3.48426306	4.631495653	6.771145888
Control	2	C	6.608684938	8.48228984	6.683185264	3.672375627	5.823574588	2.709662927	8.298439817	7.947349427	9.653715432	7.309426051	5.409260208	7.195355405	8.276271737	3.659558724	7.320015367	10.50021429	5.665775532	6.718159017	6.81290804	4.334428045	8.69716905	7.481899065	9.867848598	4.843975438	6.736277464	7.479256058	5.658420772	8.014579392	5.680074575	2.74373613	9.550198547	3.887955603	10.81656281	2.801238495	9.017184987	3.86591826	8.959670713	3.568053353	3.338143269	3.355214171	4.04647196	5.111285986	9.518090504	2.434393961	3.633681947	4.055141951	6.686543183
Control	2	C	6.562143146	8.328196633	6.902330073	3.737559034	5.841862552	2.971800647	8.383918525	7.591806262	8.218270301	7.030566304	5.469603506	7.125204944	7.342455791	3.696326031	6.633857067	10.36624586	5.750913911	6.647532015	7.403172873	4.244476052	9.037134063	7.222746674	10.51433508	4.838359134	7.300050669	8.368320855	6.601837638	9.255532522	6.595662149	2.775648432	9.940327884	4.223628191	10.99605179	3.014098429	9.177142852	4.013788001	8.605548734	3.206724588	3.415350336	3.337688726	4.100118954	5.189398716	9.22584379	2.429263101	3.35733109	4.201507447	6.900266012
Control	2	C	6.503982568	8.698433581	6.550588418	3.938371791	5.759842878	2.923006727	7.974242003	8.092846972	8.834439084	7.016213556	5.336178166	7.410909566	8.077221049	3.637184368	8.021470072	10.72084086	5.375952945	6.430752774	7.026578493	4.407096171	9.13902511	7.320244138	9.774297594	4.697835017	6.623360546	7.909222527	5.712747626	9.071131363	6.134180554	2.7446829	9.670324013	3.74167332	10.9019713	3.184393688	9.022978866	4.051497079	9.439561673	3.384661578	3.336033691	3.20975079	3.973863189	5.062790616	9.670292254	2.521467184	3.591935386	4.571202995	6.835192952
Control	2	C	6.46020448	8.300316711	6.629228067	3.768041004	5.842295224	3.332035754	8.298554528	8.010165636	9.612709233	7.913546384	5.380680259	7.217849398	8.038131902	3.757537483	7.658810822	10.60230716	5.930089847	6.719899279	7.334897041	4.379257987	8.963119673	7.437919421	9.901465929	4.808487963	6.864938633	7.75937259	5.496046687	7.356096942	5.206260528	2.625688937	9.831365916	3.917228718	11.15953143	2.9984469	9.140323005	4.185859011	9.086874389	3.305128709	3.1938166	3.331361837	4.060178545	5.056865832	9.555476963	2.431412142	3.537831652	4.274614836	6.798839083
Control	2	C	6.268925091	7.902154141	6.785068733	3.54135019	5.566931443	3.88824516	8.810097641	7.517917443	8.108991791	6.954089979	5.447281956	7.252162629	7.060561218	3.651952527	7.126776963	9.930801382	5.071800625	6.894563289	9.558799105	4.411671088	8.729877043	6.831495517	10.92474144	4.748249974	8.433408034	7.226845959	5.272463745	9.88108826	5.553951467	2.584708555	9.004542544	4.673127825	10.95939757	3.01109368	8.461533785	3.867729436	8.189673011	3.752751987	3.12548677	3.460015312	3.881427493	4.788210377	9.075745708	2.438791164	3.546007344	5.068988256	6.971055338
Control	2	C	6.667688485	8.348266051	6.778100225	3.787505951	6.013568625	2.993408789	8.295801547	7.743370413	8.772939967	7.780711742	5.503608706	6.90585191	8.296727745	3.857258636	6.927437704	10.17827747	5.784831743	6.984854268	7.706211045	4.430267571	8.455282659	7.593132246	9.821097819	4.925229472	6.76636188	7.521196779	6.008708348	7.779174965	5.788015734	2.836295721	9.432624611	4.661392269	11.14221249	2.952944311	8.774838796	4.187288139	8.543551982	3.29160695	3.317507395	3.489574524	4.310507537	5.233442709	8.451700588	2.425058415	3.482796715	4.739185899	6.786208482
Control	2	C	6.480854265	7.925715733	6.375328595	3.821812729	5.678615205	4.11745619	8.496183732	7.562631235	9.232446951	7.617032498	5.317487872	7.123715285	8.417464934	3.540053764	7.152418532	10.24070437	5.579212321	6.833593572	8.152429525	4.54994907	8.945867968	6.886601504	10.51639475	4.622460498	7.577704083	7.697499979	5.41239951	8.336424261	5.215643351	2.44610987	9.321317824	4.7097735	11.28804357	2.901101055	8.548291252	3.868590456	8.598834754	3.618195959	3.152917447	3.270770158	3.916114167	4.867946567	9.297556876	2.300925934	3.331054332	5.003236688	6.705395146
Control	2	C	6.953701403	8.698903641	6.866415114	4.349255024	6.302430684	2.695278235	7.952157358	8.065056775	9.693871881	7.32611279	5.537884427	7.024944952	8.545319519	3.944320825	7.212686182	10.37049809	5.71149933	6.550149508	6.859641592	4.076409746	8.170518287	7.717947529	9.680227115	5.033131211	6.70367566	7.554835266	6.101590947	7.475479951	5.943428485	2.695617352	9.072502143	3.944685123	10.47014484	2.778806027	9.141747934	4.314347155	9.153193655	3.344762092	3.47109649	3.398287706	4.463774644	5.342169567	8.895832727	2.339346493	3.73885681	4.125394022	6.768512289
Control	2	C	6.671502709	8.221917747	6.752535195	3.769646495	6.029061471	2.936284134	8.135213126	7.764490494	9.193857151	7.301645051	5.58791387	7.245539692	8.582175239	3.817844904	7.254396146	10.30690098	6.03320541	6.598983066	7.964793816	4.575922928	8.444574745	7.404839819	10.09290851	4.748838301	7.130613009	7.528104695	5.551286832	7.743586187	5.3191142	2.612455122	9.213258517	4.365530077	10.30170775	2.975745269	8.952513558	4.17718933	8.640154169	3.546744877	3.239233654	3.236954741	4.121239576	5.171524282	9.148501664	2.489948345	3.590458443	4.697770049	6.649991917
Control	2	C	6.525727391	8.265638533	6.818506624	3.794365085	5.8751184	2.819657394	8.213186064	7.939848348	9.475614729	7.315992737	5.527653226	7.199414822	8.135191529	3.748537783	7.304992558	10.46641364	5.57014529	6.556532119	7.054812964	4.328345628	8.707921787	7.389862837	9.968821556	4.716832055	7.056613888	7.362458444	5.529278113	7.361242946	5.390471693	2.809107681	9.270020255	3.837997867	10.61039729	2.798400654	9.189040226	3.959859475	8.992227562	3.419404694	3.378572472	3.316408355	4.074329367	5.100980389	9.435483211	2.440502792	3.623826984	4.18601543	6.664782201
Control	2	C	6.822351631	8.046701542	6.950355675	3.907615457	5.833556	3.329708789	8.251552779	7.727060599	9.262559166	8.083518194	5.525646641	7.093155968	8.599057221	3.783194846	7.310932301	9.576555801	5.413683875	6.496555999	8.188048758	4.644490397	8.725578004	7.494469475	10.22951505	4.803807655	7.023749892	7.353112209	5.736069385	7.912142649	5.65557077	2.817856107	9.241932991	3.945726068	10.55905987	2.981689462	8.407414994	4.078086888	8.039053255	3.161236691	3.37683453	3.326738784	4.170279471	5.04771507	8.835672593	2.550932922	3.561552649	4.648566442	6.967200959
Control	2	C	6.476410351	8.147597007	7.001176185	3.536226094	5.973773047	2.760677403	7.76945763	7.67162338	8.873201675	7.469023586	5.674845714	6.878124037	8.861895017	3.819943498	6.933585648	9.87989525	5.965006695	6.390066744	8.678794617	4.545746822	8.605204889	7.240857496	9.964644288	4.887084773	7.654407758	7.230314175	5.452763305	6.411147919	5.452631917	2.882462264	9.016828235	4.042641439	10.08741713	2.802027348	8.663058161	3.986816551	8.216907514	3.642760695	3.232354792	3.534381391	4.259347453	5.159054623	8.92492702	2.570327809	3.392288961	4.711451548	6.730226574
Control	2	C	6.595040309	7.957377711	6.905459826	3.942750765	6.103703972	2.789989177	7.368187118	7.620228702	8.92049016	7.47083963	5.70136139	6.835395055	9.051911889	3.945876397	6.960730857	9.613827879	6.118400654	6.368189721	8.086386452	4.229083256	8.411537603	7.196364861	9.644020881	5.00986474	7.204822602	7.103849961	5.780663691	6.246605422	6.218749415	2.959936654	8.917813521	3.483380291	9.946436793	2.750143591	8.399059498	4.124502629	8.274999085	3.459752628	3.275322209	3.546952232	4.093397913	5.152692774	8.626277897	2.538959968	3.987936278	4.46440411	6.594903902
Control	2	C	6.658760531	8.095163615	6.820289928	3.626082845	5.676288158	3.200666722	8.622116609	7.747693235	9.796174703	7.372520142	5.408295891	7.251948442	8.640496497	3.677251397	7.228384165	10.30521717	5.979956179	6.649145025	8.004955671	4.320165556	8.608667524	7.418072892	10.41155715	4.700969326	7.252813724	7.070298319	5.484578408	7.49867147	5.292752682	2.571725555	9.139153293	4.226370718	10.65123338	2.701975203	8.930968986	3.92764028	8.691361865	3.346793741	3.189249703	3.494276243	4.103009091	4.807189352	9.011211805	2.386028252	3.596286251	4.323011789	6.74792222
Control	2	C	6.694769463	8.076224259	6.738481517	3.782848809	5.799906561	3.290604331	8.23406013	7.613768504	9.395045733	7.225233027	5.671909872	7.059305942	8.616574181	3.749880752	7.195483717	9.815347389	5.680479093	6.360000978	8.58354379	4.666561967	8.458431576	6.993333018	10.26826125	4.734348123	7.364165321	7.396498158	5.613041634	7.475543301	5.286704532	2.789648562	9.165032146	4.369334249	10.21215866	2.947148969	8.639900548	4.055308402	8.183265996	3.839430927	3.311373913	3.475413067	4.041163783	4.909088251	9.169586499	2.434280304	3.618399025	5.187300636	6.605541497
Control	2	C	6.594897474	8.22969709	6.94661294	3.746149418	5.79607562	3.090340812	8.404929762	7.7392354	9.315930886	7.498024066	5.345335658	7.241148601	8.766927499	3.704059358	7.377912744	10.36036151	5.804341883	6.578783448	8.10262076	4.39058148	8.893096304	7.419915646	10.16431716	4.84103732	7.006243313	7.290736572	5.550799271	7.84675258	5.700437399	2.634724303	9.581549307	4.449535405	10.79658475	2.853784048	8.985054102	4.097507916	8.622974495	3.346653137	3.38241647	3.368371099	4.04149487	5.036511619	9.098850734	2.376246306	3.620235839	4.443864574	6.624659554
Control	2	C	6.727057643	8.150820076	6.947634074	3.824334732	5.681181174	3.007435035	8.523413963	7.833424525	9.43783377	7.421197167	5.488235817	7.382958606	8.482590967	3.751000801	7.373767558	10.20418513	6.068860063	6.594929293	7.873345536	4.344137489	8.792875586	7.475880977	10.13217359	4.788499225	6.926477463	7.235912525	5.606664246	7.471333052	5.411301696	2.679155196	9.360704996	4.571637928	10.60750645	2.623563606	8.980865168	3.988430491	8.644416422	3.275637071	3.311008477	3.343994177	3.922933489	4.9694845	9.073521991	2.485860763	3.732101916	4.402460116	6.725041653
Control	2	C	6.857238202	8.075263956	6.860634893	3.967956591	5.880168665	3.400504554	8.442329963	7.729260745	9.501094389	7.441217498	5.490925386	7.27522173	8.860077197	3.787740718	7.055095177	9.838904603	5.959775834	6.671431747	8.347609266	4.520121818	8.529205003	7.398791179	10.40966283	4.801196661	7.487809783	7.380724345	5.563591278	7.847984238	5.818655358	2.868124137	8.793175688	3.964844302	10.41158837	2.756733371	8.43539377	4.046790118	8.429333356	3.804199101	3.485736159	3.443757007	4.255823015	5.142923286	9.097045534	2.40555262	3.915134537	4.919182199	6.775280563
Control	2	C	6.677390301	8.195833777	6.793609949	4.103914779	5.781341451	3.604411085	8.492666359	7.697391135	9.213529797	7.640930271	5.52532027	7.13481615	8.695310378	3.775117621	7.154385992	10.05648785	5.905583831	6.623392306	8.246386007	4.523441585	8.557685343	7.137170972	10.31117147	4.638727447	7.377419571	7.473874215	5.570486326	7.959478901	5.657636367	2.750868543	9.39943119	4.499323102	10.67703261	2.912541683	8.764983363	3.958743051	8.442791692	3.244244127	3.175992317	3.415225327	4.064178994	5.016621791	8.988531539	2.460539661	3.657396367	4.852619916	6.713587678
Control	2	C	6.68055207	8.111198086	6.898729678	3.760023756	5.720655774	3.749168816	8.667810259	7.634746443	9.273002162	7.575259925	5.53572109	7.074918597	7.95586951	3.70772082	7.465796719	9.208597324	5.111355224	6.589729424	9.638084172	4.832671952	8.437302323	6.906695142	10.58957715	4.845029353	7.811646032	7.030291541	5.372520913	7.453662798	5.353426816	2.742551481	9.136371021	4.162963833	10.50764645	3.054366703	8.135155488	4.038245487	7.611012098	3.492399818	3.238068656	3.404168226	4.140121358	4.986264582	8.657330434	2.455134475	3.598544724	5.283232365	6.783804058
Control	2	C	6.444895386	8.156853082	6.660709497	3.633053129	5.798192595	3.527645482	8.440301726	7.70977692	8.777414492	7.477930139	5.419516792	7.189413018	8.513074015	3.687284767	7.181894202	10.44634371	5.763282761	6.725231239	8.510421288	4.495989645	8.819729305	7.221226649	10.35452038	4.829778621	7.493935976	7.779682133	5.532496651	7.926995403	5.607280666	2.798872557	9.675901967	4.467052338	10.92894401	2.930660896	9.070925779	4.031046091	8.699943518	3.49379484	3.32431901	3.387738714	4.006610466	4.929283422	9.142774533	2.419805113	3.576368996	4.97307131	6.812135699
Control	3	C	6.626886951	8.122766951	6.803841955	3.813858883	5.889271816	3.377309012	8.825241153	7.859703095	9.157983869	7.240755415	5.572103047	7.047245289	7.683318892	3.814445941	7.144302303	9.672410175	5.654880719	7.30261811	8.023132463	4.233563563	8.377758576	7.170449651	10.13526734	4.827318841	7.074464064	7.427924948	5.668073999	8.007352788	5.805605403	2.722849121	8.804612211	4.495302805	10.75357302	3.127350782	8.554454463	3.89466799	8.378949869	3.493437169	3.155609668	3.502590018	4.066093169	4.999053006	8.845361869	2.496056349	3.688242658	4.491460369	6.547561723
Control	3	C	6.7417956	8.455503702	6.611583712	3.929468193	5.842993903	3.539337194	8.347860641	7.812547881	8.940334463	8.059202359	5.375708728	7.301845559	7.89056901	3.691550208	7.169553036	10.20715732	5.746064448	6.573273012	7.022982408	4.393568989	8.820959656	7.32548132	9.991673392	4.876253762	6.950672539	7.623793488	5.730545965	8.092609225	5.890269816	2.879682369	9.570171867	3.963280701	10.74405283	3.014316458	8.807132123	4.108296969	8.788366735	3.478207418	3.273413895	3.49743135	3.987812597	5.010152285	9.022606004	2.459787186	3.651895626	4.462790407	6.964649402
Control	3	C	6.582815972	8.147646274	6.7507144	3.937160535	5.761514656	2.876467366	8.833771373	7.886730082	9.388739406	8.039883136	5.421672205	7.332935241	7.784386753	3.709770244	7.424196749	10.32352245	5.612667669	6.85595883	8.076295699	4.49388844	8.780284743	7.468564476	10.35012355	4.666857519	7.29028896	7.73204322	5.68446153	8.257264398	5.592178401	2.638259467	9.614261944	4.092417419	11.05489597	2.909265491	9.152320191	3.960035946	8.86890027	3.508687027	3.267105031	3.205908858	4.040184989	5.10151029	9.01516308	2.352783668	3.343875526	4.444497185	7.077415602
Control	3	C	6.709587072	8.094602245	6.591721869	3.854548953	5.842448652	3.411030397	8.610406787	7.756122584	9.045579343	7.93622579	5.318688878	7.215464134	7.920111428	3.599632944	7.272792858	10.3516438	5.412885958	6.750336154	7.388307769	4.50028336	8.943899242	7.540274286	10.25118797	4.693646242	6.984330541	7.697758927	5.95904282	8.1239781	5.757523433	2.611667589	9.702345878	4.476983725	11.31254801	2.909932766	8.771657979	4.211903895	8.719525329	3.269772534	3.301831244	3.266483513	4.079035622	5.128090613	9.02564218	2.384217807	3.500624103	4.235905363	7.202149418
Control	3	C	6.429777928	8.157174955	6.743028191	3.735629511	5.858966797	3.566718187	8.516487206	7.805407808	9.539900001	7.378737451	5.47380017	7.167356427	8.037056246	3.68376302	7.197622931	9.912911496	5.472636084	7.225235491	7.425023347	4.16020335	8.847343713	7.207286008	9.955920412	4.763850169	6.824403184	7.622789329	5.666651928	7.995387304	5.517374688	2.612509035	8.884113541	4.816720531	11.07137624	2.896513905	8.516353561	3.948520739	8.578989791	3.390723893	3.144611257	3.469538018	4.069302923	5.091424876	8.820049784	2.467475172	3.477953331	4.619330071	6.56540991
Control	3	C	6.66326621	8.333764209	6.844108464	3.983206494	5.949444911	3.275883184	8.318637899	7.826686213	9.594992166	7.217230985	5.574199268	7.213888473	8.306704704	3.783616621	7.287029416	10.11678244	5.963013225	7.068643945	7.292691012	3.991964948	8.569881717	7.116891085	9.906374333	4.934814248	6.754544099	7.973930414	5.824319882	7.459600254	5.60258008	2.87484781	9.417187365	4.255073798	10.83772546	3.097768849	8.820262783	4.058630144	8.753283432	3.365649116	3.198711162	3.513015593	4.025761781	5.175217724	8.978721599	2.347467825	3.680422238	4.709015141	6.633831416
Control	3	C	6.532557781	8.082727855	6.790359415	3.718938814	5.747489645	2.999942504	8.566083159	7.830385965	9.166285808	8.1888854	5.423716519	7.210368292	7.812821895	3.626726524	7.356517294	10.34502389	5.672285477	6.804125055	8.000879806	4.387151784	8.863104154	7.231829684	10.26045534	4.675463514	7.150194532	7.753171252	5.677759565	7.720330967	5.473500957	2.881530366	9.671470685	4.357602346	11.27525236	2.849211684	9.166668994	4.087773876	8.775703358	3.204199258	3.431729876	3.344584176	4.054629562	5.08576044	9.03219223	2.451781041	3.571695698	4.839394615	6.833457279
Control	3	C	6.496558325	8.248532663	6.704669808	4.07279382	5.698631354	3.441981319	8.566060452	7.831331214	9.043744275	7.862401048	5.341335172	7.354991402	8.311683574	3.678560273	7.376686653	10.57172715	5.229656997	6.768725822	7.763253307	4.474314947	8.961273754	7.466739332	10.17075224	4.654778631	6.980121036	7.708853322	5.694854893	7.896493759	5.368438391	2.745442593	9.739894449	4.632589265	11.19240522	2.885310789	9.099424424	4.100497541	8.914271532	3.238554237	3.247470505	3.320158157	4.038833106	4.981990865	9.097428397	2.33395743	3.500198154	4.413475355	6.930135448
Control	3	C	6.56812746	8.481729211	6.786292409	3.814756207	5.803917551	3.448002234	8.44179745	7.888555729	9.303859152	7.346533102	5.541187309	7.067689865	8.130936209	3.774790944	7.158886092	10.04504292	5.692908045	7.065456089	8.007495639	4.151451616	8.627721974	7.199514233	10.21300249	5.002329761	7.268281938	7.755833229	5.789171966	7.309978921	5.498938499	2.602268784	9.297525705	4.099211346	10.7870448	2.88081998	8.945977978	4.148179078	8.581424948	3.424785394	3.351848171	3.483239517	4.231063872	5.063204535	9.103387397	2.771815958	3.887453469	4.774535958	6.63788624
Control	3	C	6.725808818	8.321127132	6.934932018	3.875832233	5.947651216	3.37429118	8.427097211	7.967331518	8.979497309	7.675483352	5.403056774	7.313002325	8.153330555	3.712757907	7.273063981	10.20024742	5.389699203	6.520973868	7.72567919	4.423636227	8.469506185	7.46483298	10.19425811	4.730845323	7.038706097	7.310617733	6.084186825	7.295687761	5.790293891	2.768804368	9.404930382	4.174499487	10.66328524	2.833594981	8.871629101	3.962523425	8.674530323	3.328079314	3.325594001	3.223297766	4.131476874	5.122824774	9.069334136	2.354384742	3.454715126	4.179490645	6.851454176
Control	3	C	6.682307979	8.405961883	6.926300673	3.528680414	5.937724695	2.892147779	8.328013418	7.899466673	9.285219962	7.327533077	5.49637429	7.255708611	7.907516091	3.731318548	7.305954724	10.18513465	5.718326964	6.566180371	8.039039843	4.422860191	8.678128254	7.258723404	10.07872905	4.752163203	7.020138286	7.537322138	5.701961487	7.23615345	5.288075406	2.799941549	9.518182008	4.038072625	10.77908572	2.933266609	9.153798508	4.026292401	8.83368832	3.429250026	3.363486975	3.335756672	4.094914751	5.061010163	9.463606181	2.431027852	3.526744616	4.586394298	6.60944368
Control	3	C	6.807301073	8.326846514	6.780934718	4.224605012	6.12288149	3.143072978	8.281217586	7.87181406	9.551864216	6.910979979	5.701995175	6.937488634	8.487435913	3.847274412	7.13157973	9.83183157	5.901042864	6.873773515	7.8237039	4.189603419	8.337235687	7.360220586	10.12511072	4.926445577	7.025395672	7.203350877	5.812828124	7.379104116	6.026524332	2.738091475	8.991413596	4.043119603	10.25919408	2.848339813	8.578078298	4.167136515	8.455065714	3.374582607	3.253843255	3.593000727	4.166326589	5.312518815	8.881863368	2.524844537	3.906537996	4.664529536	6.499095008
Control	3	C	6.669712685	8.169516117	6.602026902	3.913201402	5.798441485	3.216676796	8.348669932	7.875569055	9.022034297	7.575813812	5.356506796	7.358967679	8.225913464	3.655512779	6.993713278	10.61251564	5.352504761	6.622712317	7.41166622	4.432627176	8.624250854	7.692348971	10.26150803	4.711126115	6.927287482	7.334375546	5.874576103	7.673595336	5.61544556	2.591910343	9.226320767	4.177622491	10.7635635	2.80097963	9.162837726	4.087645736	9.010050006	3.150206628	3.240419905	3.304434955	3.936656115	5.049742575	9.070964818	2.35122917	3.395456637	4.106506246	6.975708477
Control	3	C	6.676290035	8.570726745	6.811648777	3.728975045	5.949498866	3.180309883	8.167757553	7.751348749	8.871218096	7.752276751	5.599696971	7.228710178	8.347058957	3.713519976	7.144150116	10.06297501	5.881497656	6.390828895	7.797966672	4.324780178	8.700122344	7.47434814	10.14298894	4.984851594	7.189856887	7.617900039	5.755646409	7.754767664	5.600826499	2.763143749	9.338042995	4.219047455	10.48498359	2.681343739	8.805435996	4.117253548	8.5009899	3.391133806	3.329486788	3.50287262	4.211318434	5.079417519	9.151782391	2.424879185	3.682228221	4.411148052	6.730278307
Control	3	C	6.638935545	8.336459496	6.900543383	3.519144924	5.808441413	2.854884046	8.264922043	7.83509272	9.266587154	7.256620853	5.558063253	7.073932701	7.877032319	3.691160584	7.433504295	10.18629106	5.585028995	6.385312671	9.122587632	4.595365265	8.823666263	7.205240026	10.34391167	4.853692958	7.706990495	7.467193497	5.500723589	7.132104778	5.145487124	2.68823755	9.623827706	3.78433005	10.68317209	3.089064251	9.082694755	3.948499885	8.627499693	3.723799007	3.445111401	3.256038625	4.10756187	4.982233596	9.472818824	2.411632537	3.627004406	4.807333819	6.398400174
Control	3	C	6.449298131	8.228273067	6.864544845	3.961982234	5.974168091	2.913747756	8.374055692	7.893713749	8.708632725	7.42301026	5.563079542	7.237306398	8.369187929	3.8306167	7.339003857	9.795374147	6.18456872	6.662948784	7.012888662	4.215530323	8.412479158	7.190757383	9.844165078	4.89852873	6.931052432	7.239997217	5.658956542	8.572837155	5.954971013	2.652373544	9.259232403	4.314354454	10.4242947	2.789045238	8.654807465	4.157369769	8.528640422	3.500405743	3.357170537	3.670012648	4.280966991	5.155907491	8.316240654	2.505346246	3.62856595	4.606309629	6.788676442
Control	3	C	6.583407644	8.137481565	6.918490757	3.793901916	5.956451351	2.878779881	8.308241086	7.8073044	9.037352452	7.336008686	5.488646701	7.230561964	7.903244756	3.743318294	7.259934266	10.06947847	5.795586929	6.423926761	8.15708925	4.400305077	8.628068362	6.99443805	10.15045373	4.859296651	7.177279114	7.538000171	5.723607832	6.89097003	5.271947114	2.717607968	9.481072355	3.85595441	10.52999437	2.987422902	9.049201227	4.068003332	8.627641693	3.532560483	3.436898882	3.285494838	4.197084349	5.196087519	9.208130011	2.414942754	3.465197862	4.518735185	6.541199393
Control	3	C	6.710214421	7.82730174	6.76156611	3.985051721	5.95485093	3.311768605	8.255977697	7.792049745	9.290603623	7.379749574	5.495842902	7.164079515	8.532593426	3.780251496	6.974509374	10.3266871	5.402363616	6.551500025	7.366069161	4.403258129	8.59567461	7.622326915	10.10947639	4.866762998	6.788204658	7.315921968	5.832029792	7.487098026	5.53844824	2.723399688	9.132649295	4.19980425	10.60232855	2.852429292	8.915281574	4.088973062	8.708433501	3.15574489	3.312008868	3.429775634	4.051928819	5.088541637	9.011370652	2.449136413	3.57638865	4.234155078	6.83043177
Control	3	C	6.672194884	8.173382446	6.739394837	3.652644647	5.958459533	3.163514945	8.148496751	7.673727189	8.987641795	7.757897904	5.449974785	7.049537951	8.362937495	3.691223603	7.197286368	10.08519464	5.589351274	6.464834069	8.114026147	4.578703596	8.663288056	7.24840499	10.24037222	4.857362719	7.75328316	7.407602261	5.684515337	7.161749908	5.782228378	2.775999012	9.186839087	3.947232927	10.55368205	2.806865583	8.915619781	3.936337729	8.507238267	3.437961605	3.49767011	3.361239328	4.03213364	5.098343325	9.318796862	2.380264524	3.845200217	4.513966888	6.844203331
Control	3	C	6.755869615	8.237055562	6.853306572	3.948564044	5.938553132	3.006233445	7.927127259	7.700271516	9.21148856	7.703877249	5.437816957	7.086253723	8.556908678	3.726922881	7.043792512	10.00057093	5.743319391	6.30820555	7.982980507	4.576283353	8.704545724	7.663820018	10.17057148	4.939560128	7.386285124	7.425837122	5.802593216	10.31306758	8.921256582	2.805304864	9.162903653	4.233090049	10.43029267	3.090118185	8.670144519	4.086670476	8.46338252	3.412647839	3.128097894	3.421103128	4.256854821	5.16293276	9.190911321	2.532457183	3.799621517	4.323188115	7.468412213
Control	3	C	6.529364549	8.317397384	6.725306119	3.9500525	5.728437282	2.83333772	8.304249608	7.75935578	9.559688675	7.203649723	5.292732176	7.214052853	8.156779505	3.694661871	7.522935647	10.47180658	5.654752896	6.494608884	8.389711273	4.751571426	9.014867612	7.397035228	10.21197711	4.682941369	7.21892868	7.630037831	5.518517965	7.612757203	5.109862262	2.656275708	9.734178665	3.98476104	10.83488555	2.910081024	9.300140001	3.991230321	8.813144148	3.630195065	3.432911365	3.236966233	4.029808385	5.040946839	9.594565929	2.393044598	3.515726465	4.603481095	6.566551846
Control	3	C	6.373411358	8.112174708	6.807847838	3.746899699	5.859914771	2.860785068	8.062136722	7.825047524	8.503238685	7.280642045	5.485357903	7.271359364	8.473985632	3.75351809	7.379458455	10.28520269	6.458180591	6.539154555	7.603106424	4.488241079	8.927668771	7.2728075	9.981310162	4.724947159	6.989888996	7.3712958	5.469270365	9.774917113	5.536490347	2.776312562	9.349869238	4.293192254	10.68118641	2.816742795	8.968417141	4.004846322	8.73938844	3.421840826	3.315745205	3.526072777	4.130627497	5.041585965	9.098116248	2.474442146	3.618021123	4.887547633	6.785468691
Control	3	C	6.730252106	8.072376952	6.829645237	3.734597182	5.900722392	3.362646826	7.865420129	7.615956716	9.100808293	7.681684358	5.547903051	7.066085909	8.416720458	3.746933111	7.162822677	9.862690495	5.599149068	6.39238458	8.094169574	4.518656763	8.583629825	7.400357965	10.06746018	4.992563067	7.62863485	7.328012908	5.565927748	7.288209746	5.560392291	2.698661913	9.000416349	4.188461734	10.30511757	2.965950829	8.565172419	4.011824695	8.322340449	3.468856357	3.378134481	3.399605421	3.91268969	5.055331658	9.189319557	2.523965783	3.600877255	4.565067757	6.67972595
Control	3	C	6.293170887	8.374690681	6.789681934	3.726662472	5.726452901	2.674377512	8.075692178	7.836180914	8.698419408	7.2257927	5.421996176	7.386235483	8.557614567	3.735348991	7.616310266	10.37877489	6.182017091	6.57521122	8.105215542	4.802356554	8.833504411	7.262677433	10.1440377	4.676877748	7.20206644	7.400990362	5.46607543	8.040882654	5.424452327	2.495176172	9.64190489	3.941451749	10.67447537	2.723968515	9.207382545	3.97603845	8.792066875	3.35819548	3.302389494	3.313827003	4.016208006	5.132785235	9.540257159	2.415974761	3.45429421	4.953686186	6.65381762
Control	3	C	6.374773787	8.269887495	6.763441872	3.850534821	5.918514525	2.807166504	7.984798167	7.8050266	8.842680104	7.35852544	5.483036022	7.011249231	8.530400745	3.84998797	7.424364638	9.746511527	5.88668199	6.39103879	7.877577531	4.662591941	8.711188599	7.151236442	10.07057378	4.850051312	7.214323648	7.020228268	5.69752801	7.485458742	5.288832058	2.730654959	8.907057054	4.139560962	10.29632173	2.706777811	8.454886838	4.026632251	8.366286244	3.460574358	3.195837531	3.41955629	4.179029118	5.114361584	9.049832168	2.652682873	3.670579999	5.053551091	6.487674651
Control	3	C	6.7830473	7.989004331	6.755690032	3.865016301	6.118926351	2.733320794	8.15189513	7.697971232	9.281211548	7.383199978	5.494023943	7.144112587	8.956568438	4.088251497	6.970773217	10.09436516	6.594287937	6.587217467	7.118551199	4.33051237	8.447324075	7.349738774	10.08498178	4.78743376	7.112607141	7.253262491	5.79803583	8.319687577	5.745239056	2.705505858	9.134878799	3.987579827	10.45342583	2.820614403	8.739807815	4.163006383	8.457740072	3.284687932	3.398904172	3.373617053	4.276717855	5.228876996	9.065612964	2.375750976	3.456303317	4.427164328	6.80063536
Control	3	C	6.614308334	8.181938675	6.834315245	3.573888211	5.737046642	3.307394092	8.152346526	7.438163021	9.212031685	7.646961825	5.375657412	7.1156736	8.346548519	3.708612286	7.229063951	9.902455717	5.53999469	6.398180158	9.059318171	4.701970907	8.741284049	7.133206084	10.47464699	4.752281612	8.338919319	7.322980114	5.532460689	7.208622451	5.143451334	2.660046405	9.233232917	3.976207986	10.4465409	2.886806281	8.581551424	4.002599802	8.149362549	3.678612178	3.320013403	3.283539218	4.047279132	4.993687946	9.233038555	2.439379604	3.587353802	4.847548019	6.721356599
Control	4	C	6.625860773	7.793748702	6.873947825	3.947672242	5.975871861	2.956838869	8.082332763	7.75779418	9.619116442	7.409431095	5.590491548	7.01321913	8.838145426	3.779931992	6.914225575	10.05500987	5.581439495	6.684120259	7.596065758	4.263223225	8.622714238	7.308890481	9.845202218	4.80230829	6.88114316	7.582553038	5.746906009	7.123257451	5.798557574	2.804600897	9.691595133	4.604944123	10.61204415	2.959469605	8.922320975	4.115305187	8.527735661	3.183122164	3.440265262	3.528017057	4.076417157	5.233646218	8.853132597	2.565619848	3.553444048	4.926282476	6.782829857
Control	4	C	6.514382456	7.997325752	6.822021475	3.82026625	5.66954423	3.227997382	8.466072357	7.575237682	8.92983604	7.496629203	5.264576446	7.226804308	8.405871111	3.551359495	7.104220089	9.999821373	5.389584334	6.663797089	9.421779276	4.178228641	8.893431215	6.927494602	10.64301973	4.687095719	7.878215125	7.367898637	5.544353695	7.090156611	5.606257003	2.461330226	9.534491824	4.183159523	10.84499043	2.727221278	8.863063025	3.917794562	8.303261061	3.232375806	3.232474832	3.156765146	4.005355846	4.921401554	9.249487314	2.387376635	3.880675461	4.675745824	6.591318361
Control	4	C	6.525508507	8.301471923	6.775022966	3.684667261	5.858682119	2.925294485	8.691833242	7.89053222	8.501426323	7.613340496	5.327414976	7.430631979	8.202732763	3.731264067	7.201831589	10.07842112	5.997778904	6.692769984	7.118179312	4.226147126	8.540538493	7.421589863	10.10007173	4.809351574	6.934476821	7.730894554	5.687818656	7.929765925	5.595238091	2.574557946	9.195313399	4.385702953	10.83493749	2.986502247	8.953896699	4.01111193	8.841008193	3.280214789	3.226251591	3.467687041	4.131767185	5.035092161	8.804484597	2.418646854	3.516109363	4.460789434	6.816832923
Control	4	C	6.195506155	8.101520228	6.748625575	3.578849747	5.539499279	3.003439567	9.09430794	7.702579725	8.079095376	7.852883368	5.08447488	7.616494673	7.588986976	3.537647901	7.026496214	10.21277602	5.670176226	6.934948656	9.02188131	4.189112309	8.880434104	6.999607118	11.02899466	4.611409467	8.094300895	7.63059957	5.514859771	8.736469719	5.360560368	2.495680414	9.368194184	4.104837578	11.18474949	2.633540805	9.066651653	3.805820328	8.733693083	3.391132566	3.040114492	3.143883275	3.858201387	4.773152429	9.007743445	2.307366613	3.208728009	4.396895692	6.903510435
Control	4	C	6.60423966	8.09686143	6.753784818	3.631843861	5.965681487	3.001147082	8.175485367	7.630045315	9.222726083	7.310121142	5.579345705	7.039958753	8.609627789	3.723515071	7.066392248	9.789447066	5.616813437	6.435982781	8.710740306	4.27384052	8.661816224	7.08334409	10.19403191	4.714812178	7.418089474	7.405843296	5.697030333	6.697300989	5.522195584	2.89087061	9.400311874	4.537590559	10.45537925	2.738920879	8.706757296	4.045466222	8.078103662	3.283560774	3.297973121	3.443166784	4.298448526	5.138141369	8.838293085	2.468366308	3.802549102	4.77004643	6.61118639
Control	4	C	6.524156917	8.618829251	6.775781569	3.680607053	5.725280544	3.623011534	8.507678738	7.886379725	8.841622815	7.288014863	5.355435704	7.349909326	8.239018108	3.636991006	7.597182426	10.64104004	5.794571263	6.784435837	8.320310922	4.503056682	8.948148194	7.514122878	10.25285615	4.677760165	7.125114649	7.783736987	5.629716501	8.319643943	5.790104751	2.652773716	9.577367067	4.259474531	10.93987027	2.74759563	9.151863805	3.931853441	8.933449446	4.014037767	3.231915641	3.212655374	4.048507449	5.083975169	9.654726803	2.39493693	3.430861554	4.906849546	6.651877104
Control	4	C	6.530335361	8.465364355	6.858309854	3.768252386	5.767412299	3.408932266	8.815559992	7.991643924	9.178910685	7.784251752	5.322343834	7.259698348	7.416039026	3.60209069	7.328939782	10.3207546	5.500483745	6.858638535	7.286807358	4.705408963	8.860489434	7.426022831	10.34559391	4.646760176	7.175423834	7.717240184	5.751714414	7.696659041	5.288629254	2.921538955	9.555347775	4.227498886	11.36565363	3.168493292	8.958777712	3.937809362	8.977459469	3.443834692	3.284388236	3.334576376	3.940773965	4.893284529	9.256751541	2.392469278	3.60726769	4.620581127	6.971032858
Control	4	C	6.4955504	8.092216375	6.593891188	3.824251499	5.806724773	2.833548605	8.137270629	7.787077624	9.495746425	8.034690961	5.285100146	7.183062856	8.534685903	3.631027612	7.082243601	10.56223116	5.429625575	6.705617444	7.933642454	4.588297856	8.890814081	7.632428703	10.36201304	4.814696053	7.094026457	7.598423331	5.792852047	8.680167974	5.874873531	2.755151984	9.132922399	3.9852825	11.03136276	2.822299709	8.787359981	4.040417312	8.711826222	3.154471394	3.324045413	3.178588557	4.033722182	5.010333277	9.328291004	2.363067297	3.127381197	4.804579813	6.908794565
Control	4	C	6.61098461	8.179230754	6.513044978	3.668136845	5.532173973	3.300185211	8.46121821	7.603715757	9.60974193	7.589397515	5.308168064	7.219122483	8.555660586	3.569470534	7.332639482	10.54024186	5.331402268	6.78300187	8.221868876	4.80073587	9.164981096	7.225939307	10.36217834	4.366500787	7.425964953	7.799567062	5.451518491	7.684297748	5.336010687	2.629134261	9.785474371	4.494709322	11.4393504	3.113314099	9.078543416	3.900573399	8.695000035	3.238727071	3.059757977	3.201499778	3.952487628	4.99004223	9.787405417	2.327772712	3.312659649	4.751398058	6.859661407
Control	4	C	6.617366966	8.330955701	7.023512993	3.82467992	6.022842404	3.712725545	8.299160392	7.837153192	8.99990122	7.291943755	5.508220101	7.149516902	7.828765194	3.840205465	7.433415405	9.940232966	5.881009491	6.775580423	7.769068212	4.269242548	8.654309803	7.391412024	10.02375552	4.854105362	7.081281732	7.483185919	5.83854458	7.994110507	5.805783788	2.789907126	9.419807761	4.196778659	10.56732676	2.926155055	8.720990269	4.033277173	8.565151413	3.746449283	3.343058752	3.492010341	4.082380498	5.200637256	9.116835443	2.521911418	3.610872857	4.911339831	6.713326977
Control	4	C	6.404365489	8.264319125	6.74445252	3.839536279	5.844388679	2.927587076	8.206011092	7.759117371	9.040236854	7.770158927	5.482021297	7.241937299	8.340581669	3.703031073	7.26952672	10.29556844	5.659290239	6.535768424	8.230248511	4.589456436	8.707203775	7.386810217	10.25961949	4.853604087	7.271655999	7.503448025	5.611120609	7.964302743	5.841705446	2.548622398	9.081022406	4.204625797	10.53786605	2.856468992	8.92671141	4.023668806	8.702800918	3.381025975	3.383970429	3.458464794	4.200064115	5.039044325	9.182477132	2.442210631	3.490087802	5.028252632	6.80651353
Control	4	C	6.516399779	8.784365124	6.660634226	4.079422871	5.800910407	3.613180385	8.356500671	7.870271119	9.123370121	7.100600538	5.379927591	7.118687715	7.566672548	3.680577569	7.814068187	10.11826962	5.627710099	6.669506848	9.816961486	4.454222767	9.09654407	7.310233708	10.54240671	4.604216072	7.935102247	7.557873773	5.722540718	7.986720193	5.523841765	2.638472288	9.179330656	4.285872476	10.88474754	3.011548901	8.245609626	3.834107386	8.758135758	4.887597184	3.119238496	3.15971137	3.978710933	4.98869089	9.680930257	2.500401557	3.644062006	5.209369223	6.523975605
Control	4	C	6.486865876	8.206000408	6.858257277	3.624104786	5.877449087	2.883407048	8.021689569	7.848685537	8.969328748	7.53233573	5.568195539	7.191720531	8.339069821	3.77465575	7.178999078	10.29473103	5.733286756	6.54069969	8.286983491	4.492123937	8.593755519	7.189710285	10.21517046	4.828718402	7.313107408	7.255141004	5.848856855	8.015716499	5.786448363	2.728974071	8.927915548	4.105997872	10.42165959	2.876900374	8.865733127	4.09060451	8.668783802	3.275889273	3.370303199	3.452675024	3.95723128	5.156614289	9.095956246	2.463660156	3.410121111	4.740138301	6.807752016
Control	4	C	6.691014137	7.760646839	6.946710304	3.723936249	5.806896339	3.190141131	8.456988692	7.725939337	9.219659542	7.625935772	5.62105952	7.079395325	8.284126742	3.793834442	6.99668293	9.665331674	5.602446884	6.809510979	7.448032052	4.117992739	8.483260475	7.1681255	9.961436999	4.761035183	7.212982668	7.333823005	5.524835372	7.913618997	5.99945049	2.903892646	9.390908482	4.185421045	10.46182917	2.737420973	8.56479266	4.076241932	8.282945228	3.202352192	3.260708221	3.307248839	4.140858076	5.068466689	8.802268865	2.419157961	3.593265189	4.468144277	6.859915757
Control	4	C	6.473111299	8.085148223	6.709198314	3.599414506	5.787625343	2.911406948	8.771891305	7.761052271	8.961309945	7.836298335	5.333738563	7.366616395	7.850374755	3.710448889	7.19059428	9.938655472	5.783865395	6.714651262	7.379419496	4.365701501	8.60865099	7.280414519	10.22262036	4.734335692	6.936626311	7.591209506	5.491215433	7.962548014	5.38201525	2.785082922	9.12324687	4.289590951	10.8033253	3.034198768	8.899818835	4.129962308	8.60859141	3.48656121	3.281555503	3.362974362	3.969753929	5.098641018	8.866970796	2.45748763	3.609833019	4.311659315	6.873195642
Control	4	C	6.565140592	7.605541261	6.884600492	3.747919954	5.861964395	3.171029313	8.325855226	7.651382669	8.994889758	7.459171842	5.694897327	7.040832658	8.304956172	3.844217136	6.994212458	9.440117334	5.2770621	6.687980413	8.018265759	4.254277145	8.377493183	6.984449984	9.963196043	4.795901378	7.098364588	7.270690613	5.449883783	7.356315466	5.708175998	2.847611013	9.137432695	4.408995462	10.22439122	3.124790154	8.548847575	4.138986911	8.00227677	3.346868905	3.278107758	3.369886637	4.199080818	5.214384302	8.527648478	2.479892158	3.883516156	4.501996823	6.720887493
Control	4	C	6.62675717	8.207880778	6.722603157	4.054088161	6.066258485	3.400029199	8.108279021	7.885700295	8.726181582	7.328199412	5.572454613	6.996622295	8.421020395	3.880271065	7.25923264	10.20772163	6.025141331	6.744685542	7.452471395	4.311936879	8.440905427	7.427837775	9.825733804	5.110423008	6.789710576	7.52296096	5.944599313	8.827379249	6.030415454	2.655891485	8.939657585	3.946059543	10.46574847	2.903940672	8.657305658	4.131561988	8.734264176	3.487406753	3.472154929	3.458328318	4.320288035	5.057698269	8.801317616	2.535394309	3.598125292	4.797284966	6.632627168
Control	4	C	6.683190266	8.127325837	6.828832712	3.839145855	6.211480389	3.024597512	7.87707729	7.932123726	9.171169969	7.504378291	5.5685466	7.25559133	8.44062982	3.84303203	7.465711342	10.40711743	5.870133096	6.570849542	7.143241595	4.445909849	8.346021985	7.559795404	9.653606691	5.122617847	6.911102352	7.491768946	5.994904463	8.250173161	6.037286244	2.813473809	9.182055925	4.041642582	10.511278	2.928628446	9.049642574	4.119404956	8.875993884	3.445706089	3.426594728	3.564695261	4.20585087	5.351861562	9.071826303	2.359893407	3.440679835	4.036931112	6.870668925
Control	4	C	6.61122222	8.452240502	6.862796232	3.769864723	5.97977682	3.550340533	8.355706582	7.942085991	8.667377259	7.346180854	5.574192828	7.206492738	7.7361908	3.76089325	7.357365313	10.0971013	6.104840486	6.716590306	7.293618309	4.334346893	8.53774697	7.345840608	10.03506218	4.877909293	6.821830864	7.361005934	5.784482962	8.341293615	5.881632403	2.774953478	9.098542883	4.425788249	10.60440932	2.903783389	8.688091029	4.074485893	8.735232513	3.663647918	3.309425111	3.427660656	3.988008784	5.147315719	9.004474375	2.412413414	3.790434485	4.522729474	6.651785544
Control	4	C	6.448300461	8.579383564	6.691137648	3.961094639	5.926124074	2.901717218	8.302615546	7.791430116	8.881436583	7.55045767	5.384148776	7.156463512	8.134975295	3.768349863	7.453854921	10.29953585	5.748330733	6.452168848	8.666068394	4.706713938	8.624851379	7.305130035	10.51676731	4.853063458	7.367802514	7.249917762	5.856468644	7.691281369	5.908003516	2.801779233	9.232287742	4.125757398	10.48292955	2.843077619	9.034901633	4.213743644	8.65241597	3.618146937	3.373072118	3.388250805	4.299182554	5.057542183	9.065025223	2.479283262	3.381137081	4.633512819	6.81490347
Control	4	C	6.400238344	8.095923334	6.773155576	3.553839242	5.901206221	2.907339744	8.698460847	7.758466614	8.542803905	7.778042464	5.470170689	7.372000661	7.792137604	3.693434262	7.106608203	9.989466373	6.082763993	6.786052694	7.150491223	4.291983725	8.637361229	7.131454125	10.2534937	4.752131081	6.949309632	7.498589218	5.831377389	7.90978389	5.619713988	2.430830234	9.398299464	4.150481225	10.86947485	2.826239229	9.025652718	4.145498003	8.717580334	3.229537042	3.257865169	3.458245498	4.021024327	5.098283665	8.843314814	2.486418956	3.733071056	4.128619965	6.866401349
Control	4	C	6.485468863	8.112388926	6.711065621	3.834843612	5.777193293	3.008674497	8.256920718	7.937759031	9.551235725	7.727590536	5.438833	7.397611971	8.41454848	3.669465347	7.613997079	10.36247801	5.784399291	6.708895558	7.398106631	4.583649658	8.863982494	7.530107815	9.974051383	4.855915141	7.014681402	7.419984254	5.771688655	8.924242445	6.176616096	2.571889383	9.289112106	4.2163426	10.77425484	2.858275399	8.850149273	4.122063512	8.918143378	3.354696579	3.122913158	3.279126943	4.058001989	5.183780556	9.187978302	2.37155927	3.435386688	4.286506884	6.991674909
Control	4	C	6.784763908	8.147174217	6.828160996	4.080830641	5.98268641	3.214644753	8.230425313	7.803276133	9.309021134	7.450781265	5.546646579	7.093115559	8.183159787	3.874563236	7.224953235	10.19950744	5.844618422	6.538642121	7.026381365	4.528000984	8.457893876	7.539704427	10.00551861	4.854093499	6.885433954	7.411424899	5.75888697	7.368430191	5.274986442	2.803521546	9.554397358	4.459199662	10.68893245	2.870755355	9.172873201	4.186524936	8.772187382	3.1642114	3.414438641	3.464211481	4.290882221	5.125844037	9.175836701	2.405455742	3.835423426	4.425579186	6.878334208
Control	4	C	6.668372023	8.368494882	6.858936421	3.787357225	5.939866398	3.209735777	8.068941683	7.829210749	9.219866844	7.648061033	5.466888648	7.121164106	7.876763542	3.849552801	7.106191739	10.24455047	5.926463616	6.641819791	6.125240034	4.446743259	8.815482723	7.555715639	9.641438261	4.924502137	6.600198919	7.788901164	5.624785494	7.806311096	5.511506564	2.969211647	9.796528895	4.096400911	10.9688441	3.005644096	9.025461809	4.048707275	8.754839809	3.137170328	3.368403251	3.393487551	4.297930162	5.022008217	9.21474353	2.365527417	3.476776879	4.290779977	6.736773658
Control	4	C	6.510344541	8.464138464	6.696545796	4.296053403	6.042975647	3.36763899	8.256706322	7.833661602	9.067595968	7.333910328	5.466114885	7.094271154	8.213859041	3.79989211	7.430456342	10.25656348	5.947619828	6.846217968	7.632129	4.327965093	8.67285739	7.451314541	10.1788117	4.923725112	6.872249279	7.46569361	5.782283933	8.38209024	5.93739652	2.640041111	9.115208817	4.254830512	10.67318811	2.914386579	8.766396757	4.079038337	8.656845641	3.547330774	3.377378507	3.377069076	4.046265148	5.091541323	9.271410454	2.458956391	3.404008997	4.655389048	6.59989018
Control	5	C	6.440860867	8.43971066	6.854583483	3.800936651	5.715586671	3.296148725	8.713028238	7.841863161	8.663022799	7.556056261	5.524988515	7.2124502	7.599463677	3.672754757	7.391926979	9.813227385	5.406860304	6.701478169	8.031574579	4.563471886	8.518191773	7.263756649	10.43366776	4.717406742	7.385537627	7.232967626	5.497383289	8.035897788	5.930646384	2.766515574	9.049796296	4.400447771	10.72170164	2.932116542	8.419551859	3.993765717	8.534476175	3.636887123	3.272565405	3.463415541	3.990217866	5.005569465	9.050524355	2.411475084	3.655487255	4.962593532	7.005629711
Control	5	C	6.674419844	8.171378177	6.808813402	3.780142745	6.299793054	3.212559779	8.231751969	7.622135667	8.532438482	7.78172302	5.592806378	7.034449378	8.220083632	3.924782434	6.87347289	9.95216091	5.80429248	6.995434188	7.509574405	4.317792863	8.350721003	7.408685552	9.711264986	5.142374392	6.967155785	7.537769835	5.705088345	10.31153078	6.002930461	2.877432211	9.480583645	4.035405418	10.95521942	2.89915401	8.751655648	4.257460366	8.526126111	3.497900384	3.558816958	3.632834386	4.347987637	5.34909427	8.451329947	2.526725165	3.644562775	4.543954011	7.077409672
Control	5	C	6.766057695	8.278325024	6.845564636	3.935217188	5.756000463	3.184834705	8.141325701	7.690345399	9.659015713	7.515714434	5.526567277	7.154955088	9.039609432	3.743430798	7.293911702	10.05641232	5.703077579	6.641079574	8.30403878	4.556103345	8.646106438	7.455429928	10.16436601	4.72587792	7.262470586	7.449998518	5.740397753	8.061721327	5.921996923	2.892365584	9.316237649	4.062272524	10.46820002	2.795809791	9.014743402	3.93987827	8.49738068	3.408088714	3.206296377	3.386308809	4.010057909	5.208618043	9.120082254	2.508541862	3.83680261	4.592960935	6.679126884
Control	5	C	6.46489267	8.134148971	6.781550819	3.526712858	5.710833891	3.378996652	8.331989595	7.715551004	9.041266429	7.620244198	5.423530578	7.168724324	8.644397513	3.663283402	7.187212941	10.14072897	5.684173329	6.679902587	7.816948883	4.294186808	8.900270175	7.153559361	10.22905174	4.742426305	7.395008932	7.582681038	5.6784923	7.958095182	5.490850658	2.669388462	9.371064823	3.903001817	10.72792818	2.700586844	9.03699733	3.979780719	8.790647398	3.414700678	3.18251701	3.306985454	4.04749315	4.938250443	9.306117013	2.454117233	3.501368644	4.562207528	6.798695744
Control	5	C	6.440928815	8.102980237	6.67710151	3.795110288	5.857775354	3.305826583	8.410913123	7.731314607	8.519757621	7.452257533	5.389667652	7.17913608	8.524284586	3.727988287	7.096169188	10.00851033	5.581401297	6.856182329	7.689617414	4.234195704	8.598822301	7.090801589	10.11552823	4.785469342	7.085650369	7.32411183	5.869486984	8.088597531	5.594201037	2.469383438	9.175913278	4.112399479	10.66080445	2.782885526	8.945234354	3.948423748	8.680463241	3.555697092	3.204431872	3.504870115	4.154611168	5.142743728	9.075697517	2.383002059	3.374528147	4.484502973	6.707763944
Control	5	C	6.628672932	8.436111578	6.795005985	4.005404061	5.854774223	3.07291435	7.95803287	7.779537857	9.272658244	7.184633204	5.374032993	6.92881695	8.185064682	3.725463999	7.178883309	10.36849453	5.560289092	6.464061221	8.397723739	4.663564576	8.713476215	7.66320656	10.3663718	4.84979505	7.267904698	7.527798121	5.655544178	6.942883746	5.633218325	2.823538602	9.203099955	4.225313875	10.62424753	2.84436701	8.721433816	4.110909592	8.69954713	3.518805457	3.422675548	3.413095031	4.108495754	5.033004333	9.214335798	2.471990498	3.702012533	5.061024054	6.627066848
Control	5	C	6.727352713	8.474896932	6.814936998	3.924953863	5.866295525	3.231527546	8.696169517	7.89218416	9.751982477	7.650315269	5.496495203	7.429269682	7.673590289	3.700769489	7.26138626	10.15946076	5.885389273	6.854782218	7.277054984	4.234059832	8.814049426	7.099440054	10.27586638	4.790295365	6.997215553	7.597705845	5.709730244	8.796611056	5.678617965	2.588429675	9.549914664	4.162998426	11.04056833	2.717347929	8.948918214	4.077467709	8.654103065	3.357652648	3.239396213	3.260101745	4.079226487	5.228032081	9.122806579	2.420428099	3.673464422	4.162617091	6.810734215
Control	5	C	6.546192103	7.969531891	6.905920504	4.067433601	5.992051492	3.142387304	7.919835945	7.531642124	8.715784744	7.21249875	5.557918532	6.910334971	8.989715442	3.917753208	6.731938188	9.62500928	5.517675557	6.441898328	8.608665858	4.338782373	8.420969334	7.216968411	10.05246615	4.988210322	7.824844347	7.100834783	5.803470024	9.378827004	6.112697046	2.967248284	8.832136614	4.06724489	10.09710626	2.932530561	8.587992184	4.048100635	8.111478194	3.674013704	3.497582317	3.466715359	4.202044617	5.203484923	8.883902786	2.430463963	3.864493487	4.579386866	6.640090915
Control	5	C	6.664121626	8.661473974	6.569638861	3.67803019	5.745111568	3.162124507	8.328373478	7.874769207	10.06537908	7.376045236	5.432430118	7.295860573	8.169758078	3.626298905	7.285876892	10.41916202	5.647357872	6.543142444	8.27491683	4.478243649	8.930504933	7.04116705	10.41816641	4.707279054	7.321287772	7.424341674	5.458493424	6.717177904	5.265710533	2.703910578	9.466986136	3.895926552	10.9235774	2.734357904	9.130022758	3.925976832	8.650158188	3.33851648	3.283439776	3.282335517	3.979950577	4.893243802	9.5451276	2.332132275	3.372089786	4.77770308	6.507221519
Control	5	C	6.419308205	7.697455088	6.510944741	3.560215803	5.666500546	3.759150929	8.948363464	7.750084167	8.76685067	8.002345885	5.293712155	7.659319632	7.927104895	3.580003689	7.476239066	10.16654199	5.383493501	7.054245621	7.582781596	4.109261088	9.268912058	7.203736969	10.44388605	4.615117983	7.269233043	7.690807655	5.433022574	8.465727523	5.392089019	2.682582092	9.584401132	4.600904966	11.28973065	2.865276576	8.990151819	3.920664593	8.90681729	3.516654488	3.18441561	3.210738006	3.923309462	5.001756724	8.916852352	2.300380276	3.132526667	4.512361587	6.896334785
Control	5	C	6.66070818	8.40460414	6.83462753	3.7827502	5.83305022	3.167281144	8.443863515	7.540804164	9.084037126	7.96747209	5.44922433	6.99382801	8.045618171	3.674767961	6.899597788	9.810769631	5.675032157	6.712134126	8.165904745	4.615871013	8.697815892	6.932889209	10.19910023	4.683788026	7.2997911	7.656985232	5.741980832	7.799610201	5.747897302	2.625096506	9.340191282	3.896348392	10.90275692	2.918501913	8.934347896	4.072836906	8.292355908	3.216778426	3.114090374	3.456794784	4.058423029	5.00766156	8.973849654	2.37429057	3.661884721	4.765635913	6.778069943
Control	5	C	6.728000819	7.913542688	6.816696991	3.937875238	5.870687279	3.137378296	8.41214334	7.554156507	9.584803802	7.751812585	5.36271498	7.162797343	8.656774158	3.656780208	6.909182222	10.06376517	5.55512766	6.621631777	7.880883365	4.567176644	8.587690714	7.260451833	10.34044046	4.781044901	7.061899068	7.433222753	5.583859517	7.682130441	5.627881579	2.612514254	9.354338415	4.476391168	10.74100296	2.927138597	8.984190103	4.078463491	8.355270477	3.243443993	3.247743721	3.299012264	4.070564453	5.107083775	8.95715038	2.424914636	3.395400072	4.803095184	6.90057207
Control	5	C	6.573806574	8.137482093	6.721866539	3.639931996	5.881940396	3.181848048	8.540754416	7.78221047	8.985935481	7.589117129	5.35759229	7.129558955	7.697738298	3.666302095	7.246502507	10.25483006	5.801681044	6.866232301	7.020180835	4.35764208	8.793093263	7.31884647	10.04638165	4.674797464	6.88634736	7.632188654	5.823375363	7.936554824	5.551193233	2.616087312	9.427352743	4.2972394	11.08033922	3.037864012	8.997298475	4.097709686	8.81299132	3.057415537	3.309384243	3.331400434	4.018298854	5.076780072	9.117260491	2.415613187	3.484993305	4.546136669	6.921165571
Control	5	C	6.404589141	8.148561373	6.793478998	3.660542772	5.779811839	3.101056149	7.937271692	7.864879285	9.331344338	7.282007357	5.498690859	7.103947544	8.29662379	3.682697277	7.320615798	10.3152129	5.660771465	6.338852689	8.312306762	4.688863275	8.787584861	7.579375741	10.19867363	4.848249979	7.106670756	7.468298643	5.516102908	8.035626821	5.841018132	2.623901674	9.346436411	4.044780055	10.52143472	2.819364357	8.764281358	3.88444372	8.863131076	3.413822845	3.292888544	3.243168712	3.959982014	5.039372889	9.286902286	2.407623377	3.7048901	4.887711011	6.648932518
Control	5	C	6.580550035	8.280886277	6.805052123	3.716046798	5.893836904	2.982344069	8.120087392	7.946885796	9.813003157	7.171723527	5.392853411	7.203684837	8.450182755	3.805264465	7.246795286	10.53054635	6.414353356	6.46493242	7.763539084	4.39042426	8.671718757	7.293326446	9.982646283	4.888747437	6.922945616	7.513054618	5.626091314	6.999850347	5.390019892	2.836080649	9.652683856	3.960457009	10.659282	2.889493437	9.17956869	4.080839746	8.797576738	3.186577559	3.277715526	3.274318971	4.04085553	5.105340681	9.141111712	2.518961007	3.495553196	4.714982083	6.509330241
Control	5	C	6.514102611	8.268960418	6.833852643	3.609307519	5.967855833	3.201618244	7.99083182	7.906732236	8.88735731	7.326444169	5.565041152	7.171011711	8.145399068	3.871261708	7.333768448	10.31321094	5.56321958	6.528341026	7.944562919	4.670961958	8.554453375	7.677325029	9.959033032	4.912719612	6.852269998	7.552405683	5.634280107	8.307857416	6.320591418	2.824725487	9.329683176	4.059265978	10.55778174	3.005638421	8.757438041	4.070610868	8.748193622	3.472905105	3.304345668	3.43183995	4.183654712	5.050865684	9.043336688	2.515011773	3.608093496	4.70223275	6.843799266
Control	5	C	6.59336592	8.264236952	6.835146402	3.836756827	5.958365231	3.101180127	8.294040478	7.895444239	9.431433864	7.440673329	5.460920553	7.25712475	7.930538632	3.723985279	7.427957527	10.18911607	5.711442485	6.603642127	7.834980602	4.411404971	8.791522219	7.186240121	10.12944389	4.939578755	7.204416343	7.546656179	5.733761429	7.222425607	5.508338445	2.627124533	9.671363246	4.063690505	10.82675714	2.870013053	9.026238071	4.050071982	8.728010448	3.51955553	3.355719713	3.378517253	4.320732478	5.152913324	9.113363084	2.406865083	3.558770602	4.448368119	6.598318674
Control	5	C	6.812928836	8.385633823	6.911858117	4.032266464	5.980566023	3.114855172	8.111892764	7.754691467	9.203957802	7.76905619	5.473852301	7.188814762	8.308974401	3.845146965	7.007696686	10.11523106	5.698363331	6.6182937	7.403101668	4.616266326	8.56675084	7.598929233	9.981421817	4.837122788	6.803944181	7.51256109	5.832725951	7.565074352	5.494140612	2.727330844	9.321983485	4.263317076	10.7172119	2.975500075	9.034780651	4.131289836	8.547888786	3.128365989	3.324326474	3.335100568	4.23764182	5.163492148	9.053558052	2.537753904	3.520578135	4.582885612	6.797525829
Control	5	C	6.528259661	8.257159615	6.655044153	3.752876386	5.865371753	3.139539987	8.17033023	7.864550527	9.026133526	7.206104564	5.497852407	7.103993989	8.228367362	3.760303109	7.296302634	10.14566582	5.781247733	6.475938345	7.876944995	4.659318959	8.750141241	7.45203109	10.0967062	4.94975184	7.070762529	7.44248468	5.589951997	8.245777769	5.855848861	2.802245051	9.206427894	4.128482973	10.46263025	3.035535609	8.605552043	4.010120606	8.721764921	3.444519999	3.316425012	3.438257939	4.090813639	5.115984568	9.151729814	2.538981979	3.501997374	4.742805688	6.774818143
Control	5	C	6.605603579	8.208595453	6.706188517	3.816926662	5.889469689	3.107757625	8.169728785	7.843894079	9.196410903	7.424544268	5.524601847	7.262501869	8.235982648	3.767572374	7.384101972	10.40945891	5.544192166	6.640427788	7.594268281	4.6613113	8.660105272	7.866954098	10.13777849	4.964373482	6.991339266	7.469661116	5.633373381	9.19441837	6.025391284	2.750107357	9.28602718	4.035256558	10.64567956	2.999385965	8.892598587	3.998343116	8.876130205	3.2687753	3.328459808	3.346358444	4.038467457	5.285284483	9.112045896	2.376366609	3.664202384	4.578461397	7.253948176
Control	5	C	6.588673562	8.284878526	6.778739082	3.924642899	5.904833767	3.114389783	8.348280356	7.958122305	9.491293169	7.600466219	5.475999832	7.510210018	8.271202367	3.787954891	7.383288734	10.5455532	6.029216738	6.835030627	7.008305294	4.295103609	8.589729641	7.232820135	9.782063141	4.862964431	6.69906285	7.79161661	5.79166569	7.18564735	5.52680205	2.67777954	9.848065104	4.044935897	10.92841258	3.19962945	9.277730396	4.091320378	8.898756673	3.127427423	3.266149013	3.385270833	4.171622581	5.125367889	8.698715815	2.461276044	3.495993616	4.383993367	6.732178174
Control	5	C	6.583798019	8.040423328	6.720986317	4.071019475	5.78853705	3.125665286	8.270595518	7.740838881	9.415893415	7.587374059	5.495454074	7.257580295	8.333965071	3.713538915	7.224800796	10.11899288	5.764837449	6.527926833	7.082107413	4.588632222	8.850472036	7.36918767	9.961862101	4.742994715	6.772530526	7.537153676	5.696222908	7.722001971	5.757794222	2.681043453	9.212374641	4.112932937	10.64221099	2.856154196	8.961123296	4.043998688	8.661975292	3.10225557	3.316078583	3.350576193	4.182841025	5.007629072	9.276122715	2.540879732	3.53007264	4.600790948	6.761195267
Control	5	C	6.650839994	7.943552083	6.624392116	3.898504566	5.853762734	3.113260823	8.228933653	7.693185025	9.329432874	7.540338913	5.37655773	7.186231545	8.338757984	3.771793524	7.035037674	10.22684955	5.552201308	6.609525318	7.071789005	4.575480357	8.765651312	7.109736	9.994911553	4.822349841	6.775949123	7.250539484	5.772348902	7.357160165	5.469875633	2.921062952	9.423435707	4.147553012	10.69195433	3.013134531	9.218934803	4.245342619	8.727624647	3.0878982	3.205590644	3.251585516	4.096450132	5.069397059	9.299123869	2.571003433	3.37006429	4.448148386	6.703745386
Control	6	C	6.436563806	8.423695044	6.819780383	3.508733057	5.740546884	3.336172869	8.926196524	8.021289083	9.270229904	7.54300687	5.407173671	7.191768245	7.571024597	3.576535538	7.300325203	10.24475018	5.918496676	6.702451318	8.009090737	4.590072292	8.389973499	7.457979105	10.57703606	4.479295327	7.392962166	7.440376098	5.623337522	7.174153228	5.02345495	2.591732802	9.696673492	4.877219828	10.70955876	3.165533653	9.275868393	4.031639137	8.754794636	3.31106386	3.106036475	3.259194621	3.838465247	4.875366735	9.167268024	2.414786108	3.412812791	4.513798318	6.764167284
Control	6	C	6.848590407	8.327206145	6.985807028	3.899429936	5.84050952	3.287873523	8.591266739	7.782029119	9.579347377	7.413810187	5.346738702	7.320949154	8.678660261	3.715277801	7.072616692	10.30163338	5.370820312	6.723783189	7.407904454	4.096136202	8.76516487	6.942231234	10.25595669	4.69095329	7.006161891	7.6601264	5.63523572	7.822170129	5.681180966	2.726611503	9.714851765	4.20054607	10.8720177	2.727595821	9.022275394	4.021251732	8.849989121	3.390210748	3.389353543	3.45400451	3.889970047	5.046620606	9.287631451	2.341014276	3.585976251	4.443497077	6.720457262
Control	6	C	6.462344111	8.224532355	6.704429909	3.369768545	5.564585697	3.128532834	8.656401936	7.942827125	10.21209866	7.556479118	5.184530396	7.323050093	8.385967411	3.592446141	7.151665475	10.4461175	6.063664044	6.809584408	7.666888895	4.50504216	8.774692595	7.359258013	10.5286516	4.705889826	7.254076405	7.449057249	5.318036757	7.308598907	5.131915385	2.520740572	9.522899596	4.38236483	10.88366566	3.117246887	9.178377167	3.939593006	8.776757586	3.131238477	3.259564028	3.154074424	3.909153024	4.908565789	9.279853875	2.422535095	3.459078382	4.504811729	6.620040907
Control	6	C	6.452551693	8.887031243	6.876653501	3.897060927	5.899834334	3.071842684	8.362838891	7.872738611	9.093336842	7.162701887	5.359905252	7.220428405	8.24645978	3.692386345	7.519743351	10.72358836	5.84394812	6.571144243	7.536116563	4.274600723	8.971296146	6.935249581	10.01564186	4.549198662	6.999795611	7.511267956	5.745339749	8.086674415	5.965991352	2.843651074	9.890964567	4.244748009	10.86683505	2.841988793	9.634434685	4.037280019	9.120569701	3.460904361	3.302245669	3.262206212	3.933173708	5.185103508	9.59044237	2.460210061	3.542611422	4.508115286	6.501646092
Control	6	C	6.318629873	8.739676682	6.670640595	3.696406725	5.508708768	3.105991551	8.335673114	7.960402928	9.522322449	7.348363771	5.300115694	7.197606834	8.388046571	3.506965247	8.232935667	10.78968781	5.756815305	6.588557571	8.532398338	4.395826655	9.352306563	7.033081914	10.18073362	4.606062095	7.345602465	7.806160648	5.422552089	6.453641326	5.070641762	2.574950346	10.11945511	4.084694109	11.19240462	2.933392975	9.468719299	3.776680207	9.057688601	3.808385125	3.012181987	3.295554538	4.092912001	4.886251864	9.585976628	2.418722083	3.459477375	4.821126612	6.495231069
Control	6	C	6.623341193	8.417636992	6.933372834	3.921331808	5.836808184	3.183513548	8.711295064	7.838320672	9.176760274	7.295320097	5.51530489	7.523860766	8.434493028	3.807792191	7.347278745	10.24330888	5.463404279	6.741748163	7.106297591	4.21612966	8.68578283	6.826504765	10.08763629	4.774719711	6.847440515	7.552594836	5.690803071	7.844394112	5.737484638	2.892059655	9.572717697	4.31406099	10.73121809	2.833972021	9.133039307	3.999768333	8.867395345	3.365720527	3.37423449	3.585235518	4.071796215	5.102564675	9.028956168	2.467831178	3.638752175	4.806715677	6.802741129
Control	6	C	6.604738386	8.432162158	6.646069906	3.58455747	5.445837429	3.349440049	9.010191769	7.858161987	9.477322797	7.659548453	5.260546729	7.50576678	7.672896842	3.47209839	7.689551947	10.44087158	4.897774425	6.88579654	7.707769144	4.161622996	9.274168489	7.165580785	10.36977438	4.453721561	7.154277956	7.785387711	5.534065172	8.726114138	6.11973882	2.524900993	10.17664842	4.474962929	11.14942227	2.894149362	9.053622227	3.743702932	9.101794815	3.184590459	3.170807529	3.168880098	3.972487176	4.836025973	9.399173315	2.442725441	3.544946918	4.667240721	6.978203039
Control	6	C	6.592670587	8.484873285	6.86320222	3.874494887	5.890535573	3.054819482	8.602800896	7.842673101	9.593202411	7.208317504	5.385684584	7.280421152	8.530641992	3.79772592	7.127280845	10.32227686	5.628830616	6.707206062	8.319955719	4.497230664	8.280173054	7.622762784	10.57178026	4.962513622	7.383754009	7.488566755	5.684127769	7.827289301	5.507479866	2.66463995	9.404049122	4.866172103	10.53557324	2.87605092	9.142360282	4.090247333	8.561579224	3.440650297	3.110738495	3.480163657	4.12911378	5.092882871	8.942736745	2.456431023	3.528630805	4.634649307	6.799239927
Control	6	C	6.795727762	8.511851771	6.721094813	4.070495986	5.85465778	3.481103394	8.313947135	7.938109916	8.871647798	8.130424759	5.504835549	7.278496214	8.40382727	3.680998096	7.445609125	10.29664835	5.961949026	6.38366611	7.917329156	4.677814977	8.524007047	7.713840265	10.13673855	4.726253168	7.17390979	7.5250816	5.75262212	7.643621578	5.577674675	2.696117875	9.375204005	3.838769365	10.51508224	2.900580882	9.345642503	4.065440834	8.808347914	3.378759003	3.15891988	3.401343675	4.025538909	5.114274637	9.068346601	2.567352003	3.469066152	4.598308399	6.889936692
Control	6	C	6.818827654	8.462775617	6.603442567	3.932443452	5.890275269	3.406261668	8.362227465	7.860746866	9.027711996	8.180764805	5.325629469	7.407447085	8.318951632	3.733866667	7.262153675	10.35881082	5.613569803	6.531759064	7.524759507	4.704593014	8.729877956	7.963020003	10.14108333	4.733867819	7.04739429	7.632564104	5.690708739	8.102545113	5.741838511	2.616832815	9.215903854	4.080180078	10.70530439	2.983266357	9.296892202	4.324754285	8.863853336	3.365186383	3.193955324	3.369107541	4.172206341	5.134545859	9.214087286	2.512427831	3.567654818	4.709113833	6.789158953
Control	6	C	6.483719939	8.330834983	6.649422731	3.791058825	5.692439308	3.243642797	8.656073638	7.834735532	9.512272888	7.840018815	5.437705129	7.248844125	8.386470568	3.629186287	7.383800994	10.573554	6.036633624	6.887226291	7.187451694	4.199026621	8.775997109	7.114026316	10.11343942	4.829921809	6.876056511	7.90182562	5.813723374	8.230420459	5.664883318	2.571935931	9.851105396	4.187075696	10.96368248	2.807264737	9.282435327	4.077462763	9.092901634	3.158913134	3.284940543	3.306890125	3.896355816	5.060645418	9.070021516	2.652612568	3.686378027	4.84612201	6.867302595
Control	6	C	6.573324554	8.209303223	6.556804264	3.736948066	5.761893904	3.183625786	8.708224648	7.692684825	9.53474193	7.698518539	5.363168353	7.423199818	8.785902835	3.522380325	6.964831799	10.1887819	6.602373752	6.789151807	8.332379877	4.262595862	8.946062499	7.171221985	10.49903537	4.844412586	7.295115143	7.337791123	5.820281994	9.72443365	5.987622224	2.617415031	9.104365096	4.001279552	10.97173654	2.782785686	8.764517456	4.031899229	8.471216332	2.987180898	3.114637267	3.245378827	3.939984487	4.882784783	9.372243839	2.48930213	3.285464546	4.453682194	6.939880192
Control	6	C	6.444258108	8.368281608	6.972487439	3.811970657	5.840563774	2.965279293	7.444168861	7.732852898	9.635645514	7.430621809	5.504097027	6.708380047	8.753154472	3.916688442	7.444273024	10.40427395	5.642399359	6.312498019	8.51632705	4.583953221	8.696683687	7.616190999	10.03360704	4.812659338	7.221934022	7.389819805	5.642072817	6.555695562	5.226769445	2.858838157	9.615800668	4.044906821	10.4988968	2.86019267	8.963514378	4.126713661	8.576976088	3.603412422	3.330007783	3.431196233	4.113543685	5.002978723	9.306289428	2.436261925	3.712926435	4.743064586	6.602343149
Control	6	C	6.617500488	8.019207721	6.679908963	3.801540383	5.875073487	3.017162914	8.270319347	7.797824725	9.903246813	7.317217457	5.510967141	7.318366079	8.493531786	3.761984629	6.976765399	10.09512748	5.784932792	6.818135177	7.017100744	4.309448528	8.309401901	7.479836047	10.08675986	4.882358552	7.042843661	7.389628455	5.624768843	8.23200023	5.846325008	2.7575313	9.231841483	4.414351486	10.4593279	2.870737764	8.778452716	3.984146131	8.541677128	3.068181132	3.329761721	3.371004336	4.07201709	5.174653459	8.829888955	2.283314825	3.54279432	4.518948848	6.772094354
Control	6	C	6.674886275	7.969294557	6.971855927	4.038835105	6.015892877	3.504902536	8.214579984	7.6925989	8.470089117	8.157534913	5.567789859	7.139867378	8.160090094	3.784554533	6.980144226	9.824670718	5.763818333	6.632290923	7.457134014	4.493995841	8.625850871	7.452140205	9.703495139	4.815403282	7.172435823	7.35853556	5.817460044	7.914683481	5.931260971	2.826701176	9.27557628	4.103128816	10.57629869	2.857710155	8.856896515	4.231776106	8.439932914	3.319569098	3.237161203	3.380658182	4.065602898	5.305358802	8.655033381	2.500757854	3.89051876	4.605939239	6.735658168
Control	6	C	6.874851973	8.084079515	6.704531241	4.054865906	6.098017846	3.199755383	8.100617213	7.763795733	8.795047694	8.104561451	5.516821614	7.148171626	8.289827496	3.832091619	6.942563811	9.971836686	5.595795906	6.667720175	7.182925064	4.580470215	8.656277394	7.714648203	9.843426261	4.828715463	6.814474388	7.393615222	5.972090821	7.73487967	5.705024176	2.801708744	8.901872704	3.598490625	10.74587169	2.944111102	8.722985161	4.219025734	8.543540579	3.286499092	3.159453667	3.505900834	4.283469638	5.31517806	8.841729239	2.339627563	3.679401603	4.535603453	6.766758037
Control	6	C	6.718619499	7.925723319	6.818731453	3.967939471	6.050174932	3.153504718	8.330951467	7.620907077	8.785411463	7.620077493	5.514070962	7.097096787	8.378267149	3.738112228	6.737545392	9.643648054	6.253839382	6.773343639	8.203409676	4.216078356	8.48666042	7.120880799	10.17907798	4.875119992	7.277345229	6.890071287	5.859565808	8.283329286	5.691959184	2.71304101	8.651835232	3.951808848	10.56723707	2.875068562	8.271722021	4.053725161	8.163530902	3.022171417	3.331127992	3.40169404	4.208417156	5.183728541	8.869483724	2.318602306	3.703468236	4.566576177	6.646621984
Control	6	C	6.620450061	7.891378296	6.661411163	3.650026336	5.843537115	3.36738375	8.332356363	7.747383538	9.005219371	7.651238779	5.519657791	7.305897512	8.425605874	3.671430886	7.004610119	9.805670013	6.070527188	6.701787503	8.599265935	4.175630675	8.662743852	7.055823587	10.29608452	4.968972448	7.442611398	7.125952272	5.877025093	8.114297307	5.919075168	2.619885937	8.93215513	4.093727132	10.56137344	2.916531376	8.495131012	3.98662667	8.292771978	3.230478205	3.216462983	3.367287507	4.133445553	5.093279941	9.00848561	2.34851525	3.669496688	4.554958698	6.662702795
Control	6	C	6.428025119	8.354205568	6.96492341	3.838987043	5.928874938	3.0122301	7.546932648	7.720270069	9.407843354	7.575446867	5.589672514	6.847270917	8.491103442	3.878940788	7.306983288	10.24129817	5.674010559	6.397782667	8.803307116	4.626794657	8.750803213	7.33833411	9.914918458	5.103933503	7.393165182	7.380232933	5.622570056	5.904180567	5.411637046	2.756780293	9.446715954	3.854806742	10.52088152	2.93770073	8.84916389	4.088964949	8.401361966	3.730498496	3.46016587	3.39566826	4.235726034	5.051504852	9.463270233	2.470771516	3.729626613	4.958106462	6.419043906
Control	6	C	6.365866209	8.387535885	6.856736494	3.796707266	5.879594598	2.976022517	7.687551654	7.712417704	9.48166693	7.542329286	5.439758162	6.975993217	8.175018432	3.72392498	7.57414434	10.47480582	5.848129885	6.516166098	8.325009852	4.547417465	9.176518011	7.224041773	9.912863745	4.922667305	7.041226863	7.624884518	5.733020098	6.23046883	5.309888557	2.643977776	9.89810271	4.394089224	11.07403456	3.043885453	9.009817596	3.968671137	8.694125201	3.502684791	3.268346714	3.346350464	4.193741551	5.04049028	9.468589199	2.388866854	3.417093084	4.880515061	6.459466994
Control	6	C	6.478425281	8.437290291	6.884324905	3.959277905	5.994261168	2.91380037	7.384876727	7.808385596	9.679148955	7.321388284	5.541088483	7.054198255	8.565254673	3.901668145	7.54412633	10.61529173	5.973204501	6.374811846	7.857209927	4.515130634	8.896181113	7.460334322	9.631419402	4.709907474	6.953435891	7.649501657	5.829413832	6.310741553	5.254806134	2.735796097	9.698003307	3.999260266	10.72137503	2.893076761	9.211849399	4.126689779	8.812439675	3.364559927	3.380816509	3.400598701	4.196226945	5.142249488	9.528225637	2.369303793	3.402271688	4.555328372	6.529234689
Control	6	C	6.315117705	8.289256093	6.662882743	3.638425601	5.729702888	3.398595807	8.611564407	7.715864772	8.88723966	7.45111765	5.439808907	7.149311527	7.945099807	3.629149543	7.170220773	10.13544567	5.514324633	6.735797717	8.354583118	4.419264771	8.783629217	7.096833279	10.52141769	4.715478108	7.573928673	7.394858698	5.522995599	6.702164977	5.179624348	2.838635266	9.375252871	4.351220032	10.71906293	2.774973203	9.086457326	3.952658324	8.662518091	3.180276004	3.147312081	3.426307971	3.924042657	4.964144204	9.227651986	2.320205242	3.318418817	4.508588501	6.592053009
Control	6	C	6.74126711	8.12902786	6.671820322	3.805260905	5.896520632	3.500350111	8.195917461	7.822318984	8.876400236	8.029676328	5.567292097	7.269571269	8.347168918	3.681876399	7.43162034	9.911111973	5.367310719	6.637588544	7.3348919	4.492025816	8.686034097	7.408946079	9.885871261	4.763771973	6.823768038	7.240511827	5.809813511	7.622415624	5.626657786	2.8112545	8.991958221	4.323945422	10.66787846	2.964470332	8.747643526	4.071956933	8.567472804	3.215838494	3.233410459	3.404033624	4.149527445	5.0110363	8.860748663	2.346680849	3.72135906	4.774731113	6.800084498
Control	6	C	6.685358458	8.052441983	6.714533701	3.862137306	5.851768887	3.506216377	8.193020874	7.696832297	8.876758303	7.928776316	5.587283542	7.149014266	8.447841729	3.689194552	6.937026195	10.02392911	5.595444534	6.517015282	8.411295158	4.652074052	8.816485929	7.5973711	10.33421361	4.797204752	7.590603382	7.402987355	5.620256798	7.966807181	5.660673562	2.644700193	9.389307365	4.033246181	10.61628665	2.997640066	8.955289531	4.024510452	8.418478486	3.37240799	3.388738338	3.445920253	4.075080564	5.015269137	9.348931148	2.472902375	3.780352585	4.662644644	6.788306346
Control	6	C	6.708798552	7.819343954	6.664494003	3.617546742	5.735084499	3.134109445	9.05002908	8.010352955	8.81786051	7.841086358	5.362826111	7.472729769	7.875161684	3.577550312	7.181341392	10.12823752	5.975792167	6.998020482	7.94355382	4.18269559	8.556464864	7.583565682	10.55751877	4.653444082	7.311293946	7.412424227	6.028548042	9.726665199	6.099057958	2.495609886	8.886865102	4.36599214	10.96767723	2.817158742	8.836597267	4.004727406	8.835718718	2.998334787	3.109504368	3.447328736	4.001869406	4.911664557	8.82543586	2.397721014	3.446422369	4.399973154	6.98597166
Control	6	C	6.537460846	8.058591072	6.676464516	4.158886417	5.985762884	3.324021579	8.328548184	7.611325835	9.140436028	7.226826154	5.604551301	7.220286081	8.07869814	3.736530407	6.970950882	9.950919699	5.659424358	6.726716213	7.765874244	4.395621877	8.535238296	7.404933575	10.37128936	4.787176557	7.326429162	7.492968656	5.779102116	6.427970321	5.275053484	2.645253147	9.311624681	4.564737778	10.60367485	2.826322494	8.812319932	4.110507212	8.49817211	3.216386495	3.155046574	3.489043291	4.080935518	5.14510317	9.000477472	2.426856933	3.64150715	4.449357645	6.594570604
Control	6	C	6.750718858	7.948023046	6.671946135	3.699331519	5.892047981	2.988852751	8.084388265	7.648357429	9.321115238	7.42544528	5.34229773	7.131896449	8.55542169	3.66023035	6.954847055	10.43615184	6.559849858	6.545274932	7.886118127	4.101797006	9.238665586	7.428767782	10.23782268	4.681256678	7.116036373	7.540672538	5.940932124	8.676647898	5.888275384	2.587618983	9.638403117	3.777787072	10.85193025	2.89947549	8.677780636	4.134096315	8.715295389	2.977875669	3.360407465	3.308862748	4.144076199	5.075998994	9.513032322	2.307332319	3.470126705	4.369587603	6.770300589
Control	7	C	6.508738508	8.244353637	6.800278206	3.980760371	5.751100651	2.868181896	8.68990097	7.803479843	9.539213289	7.192000561	5.432843057	7.414908952	9.002017057	3.755682636	7.245219987	10.33960406	5.488256952	6.92653442	7.912397938	4.326718079	8.508070738	7.475838941	10.43172094	4.784460518	7.225814235	7.654315066	5.655850966	8.212128827	5.69289796	2.749712733	9.264491567	3.939464098	10.68572254	2.829711894	8.911505048	3.899738517	8.701614569	3.267476455	3.390113315	3.271342827	3.940038926	4.968884679	9.026548995	2.347250559	3.662061823	4.384934379	7.118733552
Control	7	C	6.67994595	8.223622043	6.937858637	3.688584368	6.026792124	2.689288712	8.035418719	7.814178888	8.950689651	7.129138157	5.517401067	6.892119947	8.449834703	3.887115487	6.975264176	9.954860629	5.860515359	6.574217337	8.142977443	4.15376905	8.403634514	7.146823161	10.15080373	4.90460655	7.584045511	7.397199124	5.880144882	7.15883052	5.601249867	2.616250074	9.351464571	4.184288283	10.08965537	3.023649457	8.743566747	4.136435444	8.497312374	3.445369792	3.378863968	3.470445	4.108963249	5.277514533	8.775547415	2.527696184	3.669943682	4.476201132	6.634330743
Control	7	C	6.674645016	8.280584606	6.703053308	3.810533126	5.834283566	2.992219259	8.592726583	8.047038887	9.270224349	7.714387835	5.40017608	7.259719696	8.02797726	3.719534854	7.404087464	10.39204537	5.418053407	6.79533431	7.065534952	4.60531242	8.501170776	7.796586123	9.829414674	4.729819478	6.711588912	7.371499791	5.559472682	8.499769937	5.956319781	2.761560575	9.232423013	3.991618822	10.49532739	2.961406079	8.630539973	4.119292456	8.970877083	3.276414492	3.430173385	3.300046618	4.213554776	5.095778218	8.96923175	2.513357054	3.367866939	4.552797423	6.916205916
Control	7	C	6.797643992	8.409936547	6.870621352	3.595957935	5.846483116	3.107842793	8.580668594	7.770165228	9.616057214	7.572570873	5.52132685	7.194388802	8.013496157	3.760202987	7.343169834	9.869708728	5.773127403	6.660084988	7.636937598	4.422942601	8.424636669	7.349351153	10.203542	4.944056988	7.108682107	7.232941472	5.698610748	7.549829248	5.551171773	2.729431153	9.296604224	4.279095715	10.49346903	2.971942937	9.03346567	4.122020629	8.541628414	3.181901962	3.135119961	3.298146272	4.086862639	5.070452056	8.836598406	2.603098446	3.509409685	4.378372757	6.839410657
Control	7	C	6.842646341	8.284671186	6.746483981	3.67631641	5.703670495	2.869082963	8.673169557	7.887860911	9.958127751	7.783595324	5.442549371	7.321938493	8.411658687	3.651888269	7.226069051	10.19786846	5.627344514	6.999024599	7.128339332	4.260959796	8.387040292	7.487247177	10.30379034	4.825809544	7.004139238	7.658913513	5.752288418	7.651570904	5.31720671	2.738909072	9.341655737	4.699407396	10.70717561	2.914654116	9.106141867	4.063927413	8.787795975	3.044554344	3.171116453	3.403936394	3.947828785	5.021587683	8.524114436	2.37959683	3.706980986	4.773307911	6.876068582
Control	7	C	6.756838241	8.033958102	6.889244576	3.947664305	5.952262384	2.953409936	8.697035066	7.823942157	9.208820834	7.180688094	5.519432693	7.234092801	8.104892722	3.807477593	7.247051594	9.684317003	5.33944715	7.03813708	7.609732735	4.373510388	8.572603574	7.533484792	10.22819901	4.925511027	6.944807124	7.41788493	5.913014432	9.149324232	6.012349393	2.95372254	8.805698277	4.4025463	10.8071787	3.083459158	8.544378341	3.988171797	8.39520881	3.385035233	3.496231726	3.489984068	4.212953929	5.133048449	8.43913493	2.454964805	3.445677649	4.632154723	6.912148202
Control	7	C	6.591483423	8.500875645	6.964253619	4.063886958	5.979016465	3.110984485	8.372151302	7.853909338	8.758707263	7.43270272	5.487827108	7.116815074	7.933667024	3.849047446	7.269686015	10.22865629	5.832794923	6.650561233	8.489899625	4.610146359	8.706424548	7.57176777	10.35249632	4.763903863	7.367641093	7.289556951	5.801154507	7.35343677	5.789606439	2.783535582	9.266310327	4.311483233	10.47785572	2.91804451	8.771429776	4.040420664	8.573988283	3.435668342	3.337443751	3.33701979	4.060256112	5.176589208	9.022388812	2.491914019	4.05192053	4.921773422	6.516806638
Control	7	C	6.700517939	8.448831563	6.794507194	4.054791658	5.987253009	2.763782343	8.080349414	7.694728286	9.402008377	6.991155565	5.52902357	7.182356986	8.53212848	3.830950879	7.158398232	10.31798823	5.704096446	6.576829372	8.161884739	4.288414223	8.6065783	7.395888874	10.13381554	4.915527616	7.368733063	7.508570208	5.772993487	7.051344587	5.655407184	2.893782152	9.270519025	4.104429056	10.56987242	3.030779055	8.96996395	4.170973236	8.591170901	3.202947568	3.424312878	3.389587719	4.198306468	5.202821803	9.208736757	2.462485638	3.567504065	4.320096409	6.677894798
Control	7	C	6.760488829	8.336046665	6.835816052	4.03051332	6.078541535	2.795679918	8.330607544	7.81977937	9.320431461	7.081224623	5.527948385	7.131618924	8.943881915	3.889458339	7.003617115	10.21983852	5.637313796	6.710532109	7.369583569	4.20258929	8.058311132	7.446632912	9.965084325	5.056118718	6.905128166	7.394774051	5.864892817	7.037349843	5.921175234	2.924525107	8.798230669	4.022829829	10.2157103	2.895454608	8.995889299	4.191485524	8.614295683	3.165015939	3.419084372	3.479043982	4.260296375	5.239542419	8.736611851	2.524934994	3.687485523	4.22213159	6.847122719
Control	7	C	6.535420111	8.575967921	6.856759593	3.957375453	6.023781165	3.001931356	8.189153339	7.81580636	8.607551019	7.329474695	5.528535734	7.050764065	8.021064784	3.771665059	7.319410727	10.28923722	5.688788275	6.495394065	8.172388045	4.475808484	8.745458099	7.517646045	10.18172099	4.774361338	7.202899625	7.27083227	5.914624766	7.834966781	6.194482618	2.795387551	9.140408387	4.146514306	10.35146773	2.834962689	8.844580585	3.971411167	8.712308144	3.427674788	3.403524183	3.441692334	4.073369886	5.179870177	9.143905752	2.425072309	3.64384683	4.551365883	6.639583632
Control	7	C	6.719592697	8.191103094	6.80878908	3.718563525	5.951051951	2.861496708	8.425243372	7.766667001	9.294630777	7.232665657	5.504638371	7.233384972	8.597035559	3.749083494	7.077387265	10.00953398	5.568682925	6.754859099	8.29390142	4.410937426	8.358971738	7.470419932	10.28196554	4.696220745	7.338492477	7.297318332	5.757528462	6.753482193	5.500197802	2.802328527	8.992672918	4.177542533	10.52657379	2.824655263	8.852287413	3.985362305	8.357586163	3.253595047	3.311243553	3.578270218	4.113012704	5.127371456	8.985095573	2.403114531	3.852764198	4.476075206	6.724645741
Control	7	C	6.683589188	8.24787119	6.796501886	3.932386864	6.002628866	3.04456782	8.1521604	7.901474441	8.773190168	7.331193222	5.435543555	7.284880115	8.348514259	3.776703689	7.048568734	10.14112963	5.680859055	6.697427551	7.376786789	4.297784998	8.621608472	7.55459823	9.8387419	4.783776738	6.774908819	7.368205683	5.821352655	7.452383761	5.764947062	2.570489834	9.081930001	4.361775043	10.53401699	2.924645078	8.70928136	4.150342044	8.594363203	3.541318205	3.269478896	3.475237499	4.183244554	5.217303172	8.99138307	2.375918358	3.666991747	4.316919977	6.615374576
Control	7	C	6.651765294	8.459881314	6.915603269	3.849244472	5.88940411	2.931334619	8.382783322	7.816135628	9.472740227	7.059103217	5.583662024	7.172657714	8.913043589	3.735143733	7.109809872	10.27657591	5.482230933	6.824310887	8.165495101	4.299004519	8.512550675	7.300336819	10.29982797	4.94151684	7.322521007	7.50476619	5.776739198	7.140538232	5.347036266	2.750060288	9.042856278	3.982188959	10.55738716	2.862217442	8.921758443	4.131072617	8.715702286	3.289205988	3.410643679	3.48183455	4.113878354	5.00188462	9.079646576	2.602750578	3.635547815	4.479219842	6.571760263
Control	7	C	6.577566792	8.176356496	6.954174512	3.895105316	5.893525225	2.979575869	7.969136858	7.825514618	8.937424679	7.512375872	5.431680371	7.097981155	8.171534041	3.81570552	7.370648372	10.50737078	5.651867985	6.579176984	7.67778165	4.691221439	8.794649808	7.851342229	10.01883612	4.835067046	6.863875028	7.517523068	5.777388926	7.166983884	5.471641416	2.585307538	9.609563099	4.065630091	10.40928432	2.946710146	9.027653435	4.169716377	8.883492973	3.357825155	3.393501748	3.305989949	4.087349012	5.146952343	9.134411789	2.448906557	3.305149095	4.626139362	6.594452585
Control	7	C	6.7192959	8.135678644	6.764272878	3.932114382	5.859467924	3.09787152	8.620511668	7.716868866	9.343833588	7.552295353	5.621952367	7.347378454	7.99667673	3.7768882	7.225443404	9.727114298	5.829003271	6.643610761	7.928124389	4.40809387	8.292636232	7.264404198	10.41138311	4.875996657	7.027714134	7.392744477	5.662621701	7.185049725	5.492404014	2.552477133	8.981061445	4.419286685	10.47041561	2.961186764	8.794815324	3.894704891	8.29566212	3.167590261	3.197891443	3.452871533	3.836575294	5.088704309	8.506297121	2.410556186	3.741451275	5.001749524	6.701848178
Control	7	C	6.998317743	8.396375404	6.933185129	4.019942872	6.034870634	3.03636171	7.784217614	7.799284684	10.12636661	7.693817603	5.590296163	6.873871587	8.441383645	3.870827451	7.437508234	10.28262592	5.931402972	6.45586621	6.186376793	4.306752895	8.725770017	7.445561445	9.605795689	5.088581885	6.569349466	7.870557501	5.94187459	7.828557351	5.688932048	2.868632991	9.753740767	4.214736874	10.81207272	3.081010042	8.648683852	4.324079752	8.875165739	3.302383753	3.314401484	3.417990474	4.182709308	5.23041472	9.22277217	2.531786066	3.769467417	4.321675147	6.833732502
Control	7	C	6.468076847	8.430481062	6.540338636	3.681149088	5.672444518	3.601821514	8.740847024	7.828199144	8.8791222	7.655496983	5.353421514	7.288020969	8.192175411	3.624575397	7.442954626	10.52738408	6.80366714	6.816834138	8.530520009	4.524331735	8.903094504	7.309676435	10.52126137	4.626183934	7.484572633	7.676003106	5.451743392	6.833118225	5.271903335	2.487368837	9.312387832	4.595546096	11.10587315	2.693660134	9.081774355	3.901551693	8.691641946	3.464910994	3.196677102	3.272028161	3.89720239	4.871666705	9.134931177	2.342096838	3.358894209	4.596826678	6.65721726
Control	7	C	6.582085291	8.279928806	6.844600069	3.886375611	5.884722307	3.042612431	8.364393586	7.910316222	9.246312011	7.54608215	5.400918367	7.337005841	8.767586367	3.762739393	7.203968569	10.15290507	5.28735686	6.565515118	7.572770897	4.276224768	8.485152423	7.573580707	10.07168437	4.661405828	6.991780271	7.699611605	5.595027205	10.01600452	5.716756726	2.758099325	9.396367308	3.890507244	10.55201356	2.780540987	9.034332837	4.03886679	8.639989188	3.540512488	3.387618531	3.4740974	4.046499405	5.067108594	9.252693975	2.309489365	3.527949981	4.512438059	7.079344725
Control	7	C	6.588921202	7.831771641	6.9085214	3.89618906	6.099316632	2.877858018	7.880372434	7.755160174	8.746808851	6.993423804	5.676377604	6.931244358	8.316922264	3.917004516	6.75838271	9.328613327	5.7523443	6.269449999	7.923967722	4.314230825	8.028959961	6.92997925	9.777554079	4.929053485	7.274378189	7.077308551	5.795445443	6.591620927	5.36166065	3.026823352	9.096933491	3.978754926	9.785394172	2.803958344	8.302037377	4.066600826	8.034623874	3.636479088	3.366738862	3.653376647	4.193777588	5.249314907	8.710224632	2.58266075	4.026643707	4.505258084	6.643488145
Control	7	C	6.594000183	7.99294586	6.894626686	3.972341981	5.890950979	2.803289282	8.092571748	7.726370377	9.231793301	7.364474487	5.580359	7.220444134	8.517344607	3.797729144	6.768297639	9.752768156	5.771794755	6.549685761	7.77591779	4.195595751	8.662992353	7.13137158	10.04901436	4.785017053	7.416401628	7.485040925	5.578855049	8.508755907	5.650339384	2.830838502	9.110390792	4.291599826	10.63584661	2.838011644	8.249583012	4.134182957	8.383351616	3.429978348	3.373378257	3.58731249	4.201297067	5.201244875	8.822797183	2.48049195	3.421114961	4.780673252	6.678912124
Control	7	C	6.849052186	8.602450367	6.953424017	3.839464814	6.005492475	3.033167565	8.284657027	7.737267872	9.600335319	7.431652984	5.560272493	6.946682443	8.317786374	3.748302947	7.449120788	9.674450881	5.919262673	6.550727467	7.378222737	4.285481041	8.400500532	7.160235072	9.910259595	4.91107611	6.680811716	7.342333379	5.702391097	8.38200585	5.807066257	2.734530419	9.242426402	4.297586921	10.44315114	2.890210453	8.859028666	4.145274978	8.510784088	3.25463033	3.320432063	3.621349193	4.065242203	5.132176115	8.885807911	2.417463887	3.635281576	4.461724316	6.65701216
Control	7	C	6.744622643	8.478280443	7.084234639	3.87429778	5.917569345	3.725665187	7.985135067	7.720501401	9.758078398	7.686288633	5.568753502	7.058658251	7.983525275	3.778526978	7.396019362	9.819103703	5.715423175	6.335462365	9.042776494	4.516629385	8.540266148	7.166252387	10.25556622	4.825962433	7.922270552	7.336010643	5.817562839	7.20549746	5.599617854	2.878417203	9.322172835	3.788521354	10.37272531	2.81849218	8.61517672	4.183423317	8.288895669	3.949435176	3.468780457	3.565765858	4.33851906	5.073257177	9.210305192	2.563590993	3.948157467	4.943834352	6.649248446
Control	7	C	6.436126306	8.457133302	6.595893506	3.71067007	5.658816717	4.019686576	8.720848913	7.799706824	8.762027523	7.591559032	5.283000683	7.273408915	7.712278071	3.567833706	7.722549995	10.70548387	5.959248299	6.831461269	8.23183736	4.567188515	9.021378949	7.194176877	10.45417872	4.636296931	7.390077355	7.556773004	5.364507447	7.072756522	5.051977321	2.622823019	9.730729489	4.380280876	11.1202241	2.826253857	9.341877892	3.917970301	8.932660664	3.583944569	3.108158025	3.245447917	3.92760998	5.08275534	9.399375978	2.363967523	3.294893755	4.439854633	6.557728913
Control	7	C	6.902256326	8.160635464	6.847587501	3.74155344	5.993232849	3.964643516	8.297493751	7.679700521	9.726034528	7.872008858	5.484241882	7.04267766	7.905897047	3.746850749	7.489217406	10.02981679	5.910164081	6.60691451	7.886011931	4.403723327	9.151176235	7.117632823	10.11414162	4.878380844	7.22449438	7.506458618	5.95613813	8.243039725	6.412583412	2.718989786	9.767250748	4.423385772	11.26504096	2.8165961	8.787438716	4.07644967	8.507910157	3.437773219	3.209037715	3.370546936	4.168054823	5.18289492	9.170488042	2.440913104	3.896547403	4.654653793	6.607551354
Control	7	C	6.45029386	8.246702336	6.51081342	3.38173535	5.595329302	3.953059713	8.842150846	7.837019495	9.055083403	7.726032723	5.266070725	7.250255151	7.465674373	3.505445223	7.722513649	10.6957055	6.030205822	7.04048256	7.987360563	4.628851564	9.301469066	7.297110658	10.45396991	4.55406905	7.410901196	7.436067599	5.489787521	7.24302127	5.25230908	2.616051551	9.716903662	4.577137772	11.42959244	2.770164582	9.287965109	3.917013468	9.000423049	3.392345841	3.148227637	3.155578823	3.89813035	4.895822128	9.340004314	2.322107331	3.367805813	4.556267607	6.622469515
Control	7	C	6.415773094	8.103131536	6.737048463	3.452968986	5.762335547	3.483784367	8.982210188	7.920781854	8.677213382	8.267129665	5.342204256	7.437565306	7.92656543	3.69563178	7.233781228	10.03459081	5.442073899	7.082911862	7.39167753	4.265148453	8.627558497	7.524235174	10.28227626	4.729597641	6.776368068	7.428590911	5.572806299	9.778150536	6.019281892	2.581218834	9.269197606	4.422225349	11.20198956	2.913627682	8.913384075	3.955577965	8.564172779	3.3877083	3.326708583	3.446033324	4.011587194	5.103625388	8.846516277	2.298417998	3.543174955	4.343556421	7.362110856
Control	7	C	6.680874394	8.006249932	6.881126393	3.753355929	5.870816172	3.111341347	8.345132131	7.666340079	9.656796498	7.549120893	5.641619865	7.125079479	8.138374415	3.696382976	7.179266811	9.490152252	5.673139705	6.544203547	7.769483771	4.432240743	8.408526526	7.089651225	10.15775917	4.859307448	6.923017678	7.269320204	5.567250541	6.899513044	5.389050033	2.652708716	9.210192275	4.232392424	10.35697481	3.017915268	8.63986235	4.009286041	8.239516019	3.182513264	3.236681217	3.366829715	4.103950133	5.009162075	8.645377548	2.4663091	3.645650222	4.488891913	6.589075868
Control	7	C	6.743538599	8.643050323	6.738869614	3.732061625	5.768957867	3.289397029	7.971672951	7.84158837	9.860045116	7.860198738	5.460969014	7.310003587	8.314066391	3.703013891	7.592468024	10.59928297	5.835195736	6.402775613	7.033278459	4.667229243	9.123970079	7.465047565	9.939977743	4.846706535	6.821037123	7.928098801	6.053874336	10.60630576	8.2330743	2.718298272	9.734060985	4.053104856	11.05266859	3.152068497	9.078500449	3.951910008	9.063297562	3.29175767	3.265897374	3.534698265	4.041682331	5.08708744	9.652039597	2.43091273	3.434581784	4.626903543	7.3879739
Control	7	C	6.565932849	8.263653666	6.532658411	3.79030878	5.712741163	3.786523894	8.412200224	7.645150731	9.481527199	7.540854398	5.371547272	7.16436042	8.056401926	3.61935665	7.276599315	10.69706924	5.951568771	6.585429934	8.385483872	4.582442823	8.96741729	7.238027957	10.41543713	4.661590103	7.501720007	7.417946476	5.463816352	7.333891876	5.35066244	2.621435776	9.396221925	4.202270646	10.97173482	2.810449536	9.342691306	3.988347829	8.745678001	3.435508311	3.348681593	3.293810185	3.844399039	4.928792084	9.364616922	2.431500586	3.403505992	4.81614602	6.608480683
Control	7	C	6.59619346	8.103931966	6.760767832	3.528919061	5.859089491	3.235623612	8.337320223	7.796966381	9.321330684	7.682098381	5.478155173	7.322099423	8.256003531	3.729078331	7.153566233	9.88530939	5.38694928	6.685125184	7.471271525	4.289417818	8.595593809	7.417571897	10.11752277	4.587914266	7.08843061	7.473406278	5.57578746	8.480940354	5.214205932	2.628063363	9.143202012	4.401310895	10.80905618	2.576672629	8.838811942	4.003423699	8.575864268	3.363615885	3.382315213	3.400690945	3.996622385	5.126698562	9.113090339	2.382127234	3.554639664	4.525337567	6.817128221
Control	7	C	6.576744519	7.962082633	6.689715859	3.75292144	5.851352954	2.814574293	8.437227997	7.810802198	9.204303429	7.263819152	5.458543333	7.3888885	8.19791409	3.735130915	7.17465828	9.584135703	6.110580568	6.601652831	7.446402931	4.188392385	8.603609849	7.097256637	10.04998977	4.770208078	7.069743085	7.41064686	5.694252681	6.733486364	5.696769993	2.80653356	9.433885378	4.332838832	10.68703886	3.008608659	8.184593967	4.064040471	8.316324938	3.516159762	3.07529199	3.375282957	4.06851527	4.956850353	8.866382404	2.436448622	3.768085827	4.426701155	6.637670551
Control	7	C	6.538976526	8.260666516	6.627587116	3.953459129	5.800107198	3.060047425	8.60393226	8.060218893	9.536770378	7.918385391	5.398814407	7.45537873	8.395571475	3.681585612	7.341811787	10.30953595	5.520254422	6.745901372	7.063863257	4.280727909	8.826695007	7.426899523	10.16573035	4.566092773	6.852169383	7.481926545	5.502947573	9.671305835	5.847012312	2.642163747	9.442302761	4.288539778	11.25449669	2.682332283	9.037895439	4.009296394	8.930086924	3.361298694	3.153505214	3.2300577	3.872298529	4.952725295	9.496464321	2.351148551	3.526477387	4.445574164	6.914070099
Control	7	C	6.562551576	7.635692549	6.830371244	4.003794782	6.055635059	2.742435942	8.121597194	7.673608538	9.065797386	7.363011016	5.768923787	7.12970473	8.155567263	3.889936708	6.639566573	9.246592753	5.8621774	6.665707537	7.585999782	4.1432128	8.285005521	7.015108874	10.08897576	4.978602268	7.272564455	7.240291515	5.739696323	9.670598679	6.196539953	2.624029892	9.026735616	4.166205682	10.59085228	2.856382443	8.002879433	4.183250807	8.02875598	3.658362425	3.50737877	3.463123053	4.302890114	5.232780611	8.482042169	2.473222449	3.552146486	4.378996877	7.016618793
Control	7	C	6.365958226	7.877157162	6.850996603	3.555073756	5.834976646	2.933953124	8.252258466	7.679473578	8.879103088	7.220900396	5.551430223	7.114101581	8.353392458	3.823245396	6.946911471	9.669667874	5.744089335	6.549649686	7.583161076	4.136637227	8.662167177	6.805448927	9.826663476	4.988019558	7.241851161	7.165561852	5.682351113	8.630771271	5.790370048	2.791219244	9.219226822	4.152476697	10.50691362	2.748205377	8.527724057	4.007100228	8.320699339	3.822898588	3.331850607	3.4005217	4.337318655	5.01907194	8.872602349	2.570576965	3.589883064	4.580515029	6.688947306
Control	7	C	6.688101282	8.128480077	6.805250684	3.854140896	5.954517039	2.964150847	8.322893383	7.813410358	9.553100747	7.441745614	5.494475836	7.214705968	8.117582174	3.803035271	7.372824522	10.02433949	6.113191657	6.86941745	6.820378269	4.341571175	8.579667854	7.408360316	9.786514026	4.869436645	6.622656504	7.439890884	5.611385548	7.570577212	5.410100537	2.878310035	9.504503727	4.348496816	10.76879524	2.74381389	9.028588661	4.061728846	8.717513315	3.083300742	3.274558264	3.508609568	4.11527447	5.171610521	8.756820336	2.505053421	3.718466461	4.408480729	6.813740592
Control	7	C	6.803370339	8.28935496	6.683690561	3.697527871	5.861682006	3.342344704	7.916772552	7.866465539	9.726997687	7.819830709	5.499159004	7.222975802	8.36496762	3.769464493	7.385150271	10.56619788	5.609177117	6.493980362	6.891264995	4.4963879	8.743821242	7.507017242	9.9668562	4.822442862	6.865043102	7.705038299	5.903721392	8.319323665	5.777829638	2.724440112	9.409776613	4.126227263	10.74325312	2.946736138	9.020505515	4.057001636	9.022449551	3.189406241	3.36871804	3.330503459	4.03741492	5.171815751	9.366339801	2.342221485	3.343032503	4.623649784	7.135342005
Control	7	C	6.322799456	7.723812939	6.598543052	3.823754629	5.615146167	4.25014421	8.925740141	7.572763072	8.635745834	7.541419216	5.321525083	7.28953055	7.816373257	3.564804189	7.086020583	10.24562213	5.711213355	6.882142014	9.08462164	4.630733637	8.768285631	7.065450561	10.92639953	4.728364381	7.988988478	7.075926245	5.349481925	7.124089475	4.928691041	2.599245844	9.013716787	4.347508261	10.96252922	2.772493847	8.856763593	3.894051071	8.404570577	3.348742096	3.245295304	3.095955091	3.905750752	4.879073521	9.059157166	2.387233064	3.200357548	4.676095673	6.777932971
Control	7	C	6.218722301	7.39110983	6.52984369	3.830346521	5.663595773	3.275295585	8.423857005	7.640667998	9.475442727	7.851741235	5.315693672	7.175403914	8.354614887	3.725617802	7.143897355	10.02757498	5.083286549	6.642062852	8.130742126	4.439984238	8.981994321	6.891879384	10.30260358	4.678615265	7.366955917	7.462604298	5.198011637	8.591526381	5.365019978	2.611500359	9.422000045	4.604190777	11.2142532	2.921159568	9.049394481	3.95452025	8.619885224	3.253248203	3.304043324	3.360648979	4.033224886	4.924534257	9.712432161	2.540729829	3.421322121	4.5932619	6.669202143
Control	8	C	6.605174488	7.855371505	6.810126871	3.599919688	5.644107517	3.047506805	9.178979838	7.722618621	9.749555817	7.837513526	5.25331428	7.661278471	8.006511165	3.583737224	6.971440081	10.01201212	5.631941481	7.123582454	7.226569564	4.049742783	8.884751834	7.040052156	10.35102298	4.593618251	7.215556152	7.589661654	5.422599885	7.240227456	5.284532044	2.546896931	9.420895338	4.921421925	11.2020123	3.065495666	9.039456963	3.85732987	8.807001381	3.293220435	3.17831412	3.23664014	3.902583301	4.94636918	8.894974039	2.31362885	3.520100859	4.147283438	7.022401233
Control	8	C	6.591771463	8.202866142	6.851311775	3.735211969	5.633204307	3.482976265	8.699970578	7.798928617	9.76234665	7.499224075	5.317570679	7.240735401	8.354160212	3.675426272	7.071839795	9.824879773	5.651017887	6.879656206	8.686613481	4.614676004	8.922357958	7.532271565	10.61270028	4.594832584	7.599909188	7.52194362	5.763737539	7.726764139	5.687002879	2.708895155	9.513259246	4.054607848	10.99792739	2.706770322	8.713068791	3.892714146	8.512176174	3.44656499	3.12889985	3.240122949	3.872150908	4.932152591	9.249918851	2.425280554	3.32885821	4.770144729	6.817042785
Control	8	C	6.746788829	8.440876884	6.641407867	3.936248511	5.886769406	2.943803582	8.084564916	8.000508955	9.550227835	7.197563014	5.57498003	7.309163775	8.822673524	3.724749989	7.616332545	10.34077663	5.540850055	6.345987586	7.801603527	4.407329704	8.543074894	7.705395981	9.998975738	4.758218701	6.980226858	7.318158866	5.687195405	8.075430376	5.569059572	2.592877088	8.943802828	3.904117261	10.32218871	2.880631803	8.808339301	3.983627673	8.977450061	3.243984298	3.311565183	3.40631964	3.993223291	5.210110069	9.336522485	2.43206273	3.630741651	4.800478836	6.82391196
Control	8	C	6.454052224	8.437618609	6.689386904	3.670167095	5.653610364	3.312244277	8.506896822	7.979156544	8.904051079	7.361888599	5.450718028	7.232990601	8.19641597	3.650115791	7.247255552	10.33402476	5.644259756	6.586681666	7.738758241	4.601545193	8.766405452	7.24182969	10.3358943	4.823665102	7.19572156	7.595624749	5.590097284	9.908176906	6.018279458	2.869306254	9.599494236	4.1641621	10.69603221	2.878054554	9.093273973	3.881164268	8.818022701	3.435185167	3.293471287	3.279699815	3.931900909	4.874148294	9.063834125	2.536016558	3.462658204	4.835431467	7.183044227
Control	8	C	6.598583599	8.594735597	6.663876091	3.708817727	5.768113546	3.168621513	8.519923846	8.085258009	8.844279275	7.307896306	5.363151757	7.441570286	8.336604916	3.644202645	7.301191193	10.52186539	6.98417207	6.490637327	7.429620267	4.299414203	8.8732174	7.175077594	10.11986556	4.663540663	6.83081755	7.899298911	5.70366124	7.75366126	5.863061552	2.700404344	9.685978547	4.094328591	10.68607314	2.950057724	9.214158181	4.01807362	8.91081353	3.184370723	3.116282016	3.352750919	3.978968247	5.074825181	8.94778813	2.429699534	3.593926881	4.976701955	6.698830042
Control	8	C	6.688123494	8.215087807	6.560381623	4.189157571	6.044330594	3.036764683	7.927439599	7.777484799	9.379045957	7.201555545	5.445847977	7.148813099	8.543830975	3.778989887	7.357573956	10.31380851	5.397131762	6.403188795	8.494408946	4.584154543	8.811299215	7.730724343	10.30779521	4.820799397	7.246912969	7.214749518	5.833263342	8.782352573	5.782627427	2.739944236	8.569791315	3.847333005	10.45597657	2.8096417	8.477500178	4.202065433	8.757589521	3.181312026	3.454545785	3.33692691	4.179964814	5.134641205	9.51202542	2.406937282	3.546301713	4.834079551	6.860516972
Control	8	C	6.427129915	8.223380592	6.667433285	3.783321377	5.743882432	3.354035683	8.407664709	7.750006215	8.906707986	7.273440727	5.403119232	7.101293342	8.061918806	3.629464242	7.074720925	10.26739503	5.397403626	6.691375169	8.538813447	4.615397954	8.985668009	7.143681947	10.47391363	4.748981561	7.525037338	7.777480677	5.60475809	8.058170387	5.523046221	2.542382535	9.620007131	4.366902835	10.95484877	2.746272185	8.961837388	3.92605663	8.480661717	3.239078121	3.230526197	3.224236398	3.874152304	5.077349675	9.29072039	2.366070711	3.518749812	5.059452639	6.665351834
Control	8	C	6.546348911	7.84500408	6.694856116	3.90682586	5.660337213	2.998584101	8.561848649	7.63857183	10.07305449	7.628350785	5.283382521	7.351039095	8.727622502	3.596251049	6.785000438	10.19803659	6.177537649	6.806370187	7.359441312	4.091325595	8.971121785	6.823848922	10.14968736	4.634394283	6.949369212	7.564285957	5.617480267	6.717797493	5.176610869	2.644387134	9.363513555	4.710685815	11.0770671	2.827999643	9.062964578	3.987950252	8.677919533	3.277454443	3.22150389	3.312678923	3.941732901	4.945016677	9.54886799	2.276496525	3.596936141	4.297451182	6.8181136
Control	8	C	6.564017954	8.08489464	6.728403825	3.747828501	5.60825714	2.931445418	8.255259499	7.659529724	9.382223877	7.341967247	5.175998706	7.37626415	8.450837263	3.632527371	7.421206638	10.26632338	5.233039219	6.696968456	8.44500471	4.8187766	9.146020597	7.552364419	10.4513575	4.634436681	7.447643006	7.614206036	5.498898086	7.560405591	5.263197745	2.801452559	9.002503168	4.109209347	10.76896487	2.639846979	8.536522687	4.039217946	8.758133829	3.213577219	3.301882885	3.302076034	3.929422479	4.890121599	9.49861903	2.386492591	3.373429607	4.951506776	6.760827266
Control	8	C	6.447931706	7.984450114	6.586797975	3.920347113	5.837270169	3.558111837	8.234326634	7.853428709	8.506767079	7.501466826	5.422362002	7.08753998	7.860064979	3.731058624	7.199768547	10.22528004	6.039132542	6.531620434	7.59768844	4.537304575	8.856906472	7.045177477	10.12664863	4.855838219	7.106850774	7.595115813	5.553729573	7.928118961	5.660746163	2.7676681	9.600692969	4.114970228	10.88494814	2.979097754	8.907007403	3.940958861	8.610586962	3.322976024	3.331591016	3.260109131	4.110819976	5.075629523	8.999668621	2.46425801	3.400861662	4.738420917	6.702597365
Control	8	C	6.469146349	8.291029321	6.87898607	3.938777359	5.835988336	3.394231047	8.128800846	7.560641302	8.787367778	7.411893696	5.445951868	7.137011732	8.478749672	3.728146237	7.180956273	10.19705862	5.561120914	6.506992547	8.690004536	4.524209994	8.834120454	6.895352966	10.15219536	4.802118	7.627737351	7.392135027	5.631494258	7.268885786	5.403610501	2.767263731	9.571907998	4.69860389	10.74817608	2.892818502	8.998566192	3.963027708	8.248317657	3.529179917	3.240852242	3.360399154	4.122798906	4.946230006	9.144703725	2.460974467	3.405208773	4.812220156	6.614557698
Control	8	C	6.619116493	8.39537029	6.568609253	3.766505075	5.764791584	3.041925227	8.107208039	7.688170474	9.266158692	7.424769938	5.348176825	7.272320106	8.608613731	3.703224857	7.448752164	10.08060113	5.491856232	6.564219969	7.836907396	4.520749427	8.809724441	7.440831173	9.902487097	4.768639358	6.971980106	7.326382913	5.448942657	7.693245956	5.514852122	2.634347059	8.718855466	4.057968794	10.63131147	2.901864474	8.42179438	3.953433017	8.696973292	3.341805172	3.435399647	3.251714814	4.073022659	5.007840968	9.491274398	2.457096044	3.50606389	4.738793365	6.588225988
Control	8	C	6.480536993	8.101310233	6.530578651	3.649920891	5.680234616	3.405741547	8.322860277	7.730798567	9.531360354	7.494682286	5.244360668	7.246901387	7.820267246	3.661722895	7.340372844	10.32134692	5.949178902	6.866678239	8.03792373	4.638504164	9.462583296	7.528775432	10.29193625	4.572781853	7.131241876	7.705458614	5.667834359	7.962555293	5.472217817	2.7521342	9.923435169	4.151295811	11.31949116	2.847285539	9.008513484	3.970215448	8.859308842	3.331435946	3.213103898	3.311618767	4.01229546	5.087272085	9.460267953	2.338952521	3.50921879	4.704376713	6.656126692
Control	8	C	6.531416579	8.101881475	6.655585488	3.719883499	5.790648956	3.61798357	8.534650564	7.666337474	9.391618903	7.291361784	5.415950513	7.290744267	7.540522237	3.656850271	7.628316538	9.925872137	5.606742365	6.870952101	7.951710583	4.554364442	9.299540474	7.185820933	10.33057136	4.727545418	7.354416865	7.330278611	5.873344255	8.982067925	5.567143641	2.694149735	9.741655127	3.966658735	11.29282011	2.847530728	8.909968492	4.035301496	8.620385535	3.481445226	3.204489964	3.284037626	4.105426321	5.058230296	9.225049142	2.417904686	3.404305873	4.788235088	6.703304677
Control	8	C	6.705117368	8.324671009	6.949350178	4.023686669	6.18614087	3.029603739	7.643153214	7.594929338	8.667308892	7.115726719	5.78143294	6.947056	8.826511599	3.933993301	6.8067336	9.933787101	5.904451803	6.391393817	8.360070944	4.269201129	8.140945421	7.116617101	9.872966946	4.909914474	7.608321533	7.33896088	5.896764555	6.711374017	5.985312495	2.717021303	9.23553556	4.114699348	10.05259244	2.878303729	8.768264314	4.307051803	8.14808461	3.404932204	3.366672953	3.680982013	4.245145343	5.331072257	8.82053163	2.518720437	3.939971246	4.228308687	6.700359623
Control	8	C	6.717271804	8.56190907	6.942978742	4.013003657	5.987415804	3.052163589	8.381179697	7.897173835	9.117523265	7.668570847	5.701237342	7.090006565	8.161865439	3.850346514	7.473433999	9.883882985	5.286948595	6.743708837	8.49226926	4.590528202	8.257328134	7.622989791	10.2295006	4.819842235	7.336105011	7.205074667	5.610067789	8.279881522	6.00333374	2.688931455	8.95333909	3.747244609	10.24068769	2.93845565	8.437358299	4.171164098	8.460516066	3.182300293	3.439889196	3.579407557	4.162559869	5.17517069	8.815406191	2.516266166	3.849732814	4.637421907	6.787887137
Control	8	C	6.727141546	8.584107161	6.98040203	3.716677236	5.896456103	3.306255223	8.356117373	7.989532749	9.341270292	7.467066933	5.512517305	7.211491405	8.106029105	3.847056723	7.394852224	10.20183288	5.664256643	6.908851099	7.173953837	4.300675967	8.498221367	7.862306424	9.991535197	4.893857147	6.654289907	7.552194981	5.837574935	8.247731882	5.890769231	2.681924656	9.59242756	4.010473258	10.75609426	2.979179737	8.918526941	4.023241806	8.923514395	3.30302597	3.375075228	3.587905118	4.079716362	5.146602591	8.854470934	2.509434205	3.694900854	4.35137279	6.879888829
Control	8	C	6.661727765	8.169940343	6.916618189	3.599919593	5.904462785	2.911033573	8.626869963	7.687259224	9.889615216	7.635853792	5.509511334	7.27679869	8.19028318	3.740547507	6.988765707	10.12016599	5.677265948	6.834911035	7.385105662	4.209507476	8.838538968	7.233888839	10.1144287	4.845823977	6.968495852	7.599839977	5.779295739	7.582814512	5.609278926	2.762738634	9.359269198	4.420969046	10.9433857	2.921636315	9.041492738	3.916598897	8.625902728	3.249934682	3.272259579	3.459866844	4.068715924	5.115837133	9.045167344	2.39645498	3.540668121	4.373943144	6.761746642
Control	8	C	6.534601442	8.169975379	6.813932054	3.831200551	5.917620475	2.945696312	8.855986148	7.635268642	9.346441846	7.786771361	5.506069143	7.449016992	8.220967043	3.759691709	6.612339968	9.847166678	5.68860736	6.796700848	7.831738498	4.232386845	8.485342949	7.035543725	10.51016494	4.802285622	7.21930562	7.431619479	5.726141455	7.003992361	5.416026263	2.701624571	9.469443538	4.695376548	10.93537935	2.824831394	8.970444163	4.101800085	8.390638331	3.422565583	3.187260698	3.312446982	4.12155901	5.074194329	8.816574277	2.429271953	3.54406018	4.26360844	6.738765667
Control	8	C	6.516007175	8.247787647	7.006105762	3.597064883	5.805272825	3.196958516	8.101227657	7.649445621	9.275509697	7.186035529	5.67922247	7.157960768	9.003979642	3.785196264	7.033373439	9.930482402	5.511189528	6.441244028	8.551489791	4.627425764	8.474782092	7.074892993	10.0897445	4.979474139	7.409427277	7.376113368	5.639777839	7.906219476	6.149213606	2.79230353	9.079187867	4.316455277	10.18900904	2.706587214	8.798936122	4.09806796	8.069063369	3.531389076	3.26969365	3.5486737	4.034218518	5.149711166	8.922205284	2.449532439	3.622271606	4.949013983	6.678985929
Control	8	C	6.524049113	8.246827309	6.81793048	3.710184923	5.898833017	3.388090576	8.485109497	7.999377311	8.560155067	7.480561989	5.548733643	7.271157489	8.107453857	3.850021965	7.128225743	10.17517925	6.56670751	6.708024818	7.611475736	4.254529809	8.456391907	7.252761346	10.02617323	4.949893164	6.85746884	7.580744242	5.654818821	7.901810099	5.747587409	2.742234957	9.301429151	4.410295453	10.49856785	3.062738856	8.958974495	4.021846752	8.56872099	3.276334246	3.348478744	3.419991038	4.17240183	4.913103944	8.481554199	2.422093363	3.45153189	4.600542167	6.832933549
Control	8	C	6.81151204	8.562616958	6.830508519	3.842904231	6.022552629	2.903999402	7.899110555	7.849835594	9.076899623	7.2238954	5.599854724	7.174190064	8.565385479	3.852798541	7.441965745	10.27337398	5.470189788	6.680959221	7.790616576	4.347474445	8.310969023	7.850570413	9.929470691	4.879750026	6.835729028	7.527648727	5.749877426	8.308907947	5.837561019	2.696318146	8.75971778	3.938320286	10.29668013	2.901606652	8.558951819	4.131445842	8.81078395	3.280719009	3.561212097	3.495076988	4.245185674	5.154855047	8.908087589	2.425330195	3.770398795	4.500089057	6.769203128
Control	8	C	6.592132586	8.208807431	7.014023312	3.731157126	5.935590489	3.116458347	7.852074656	7.734143318	9.06223458	7.161692251	5.540817536	7.074838994	9.115628573	3.863999768	6.898617553	10.25896241	5.694469003	6.63736781	7.738480246	4.359687718	8.404780546	7.048258207	9.591388454	4.932546614	7.254721702	7.336417273	5.618358231	7.580538689	5.648566131	2.859631932	9.32237956	4.276806187	10.31533063	3.018978931	9.101644393	4.021158631	8.55464422	3.429072501	3.478923188	3.530771797	4.21724902	5.306664086	8.956155313	2.601720865	3.819916496	4.669210447	6.63900964
Control	8	C	6.579202456	8.189411383	6.680626769	3.927296987	5.970230818	3.209805268	8.340684723	7.910727064	9.093194026	7.252665233	5.536567935	7.063148647	7.819127723	3.856706147	7.514288571	10.05477745	5.912181594	6.658442972	7.305511708	4.371158944	8.727141579	7.56480306	9.90228103	4.882894617	6.830738571	7.4831665	5.88262005	7.695127235	5.693198312	2.646358878	9.448536342	4.04821032	10.72527928	2.97781467	8.786607977	4.050283655	8.712439536	3.300532477	3.410353189	3.352220156	4.274753566	5.227869009	8.865276149	2.461095726	3.691740421	4.505149981	6.705659613
Control	9	C	6.663712649	8.090685329	6.954637398	3.575410676	5.904488293	3.181247343	8.247360356	7.715917194	8.475108362	7.573770289	5.7200229	7.127445854	7.661330787	3.796141622	7.288476678	9.309649131	5.41782021	6.688817433	8.180954859	4.46019562	8.229232689	7.487903075	10.45540644	4.935269478	7.339295308	7.337790047	5.784222033	7.193560633	5.596124826	2.794222144	8.893989789	4.68635995	10.65608675	2.929870992	8.104330411	4.098144309	8.197528202	3.479696362	3.112784249	3.560738643	4.06276755	5.208132012	8.836361773	2.569724322	3.650147213	4.685927361	6.684511834
Control	9	C	6.595785405	8.361173607	6.52342971	3.710281557	5.838755489	3.534136249	8.218931776	7.648117836	9.371220818	7.615229983	5.451975	7.3070574	7.942999719	3.685788659	7.547029263	9.874314942	5.801559209	6.27743422	8.855898756	4.451522601	8.967154042	6.732342285	10.21537579	4.753211875	7.475179755	7.483132	5.6490203	6.854934546	5.479857644	2.769333822	9.149367847	4.12958913	10.46608528	2.91712177	8.670967082	4.139653179	8.119187178	4.377561004	3.404286498	3.371202057	4.08276458	4.983310819	9.156240665	2.421363406	3.82166592	5.372917856	6.678834045
Control	9	C	6.677991854	8.162346681	6.799141516	3.866370199	5.952993024	3.000924732	8.361407142	7.711277993	8.393443876	7.618833049	5.534964412	7.269094386	8.096623643	3.710974453	6.98853176	9.750959432	5.332360793	6.790210317	8.11999179	4.270887255	8.439536648	7.726328005	10.44757772	4.807864965	7.281774401	7.268189837	5.845234166	7.361034657	5.608783974	2.53618538	8.772974163	4.618250282	10.86195298	2.759473305	8.448896329	4.049648595	8.509424284	3.15831295	3.181350352	3.430689048	3.892355016	5.160980354	8.584933295	2.37165792	3.571200365	4.3848026	6.684513437
Control	9	C	6.66036331	8.177243058	6.65231971	3.593691912	5.685497609	3.148426323	8.151837676	7.718143284	9.976202838	8.082586674	5.354042589	7.22170093	8.315809854	3.631445996	7.478075637	10.11072647	5.552573837	6.585365985	8.636750832	4.559069464	9.296977369	7.06655056	10.17680494	4.541652841	7.541803647	7.549373746	5.452994745	6.97296765	5.248375692	2.530983746	9.32324641	4.248197275	10.9593971	3.059920995	8.831761038	4.025831206	8.447584371	3.994131653	3.359425353	3.285956806	4.031643171	4.941011975	9.580818575	2.349247132	3.571379565	5.198934711	6.620647561
Control	9	C	6.347000001	8.388238594	6.645511291	4.172593532	5.78979484	3.103638204	7.94119881	7.804345641	8.840061349	6.643381791	5.36372208	7.020423528	7.947878165	3.686728488	7.708695076	10.30840588	6.258477704	6.394635521	8.5831105	4.52890912	9.112177485	6.695591901	10.38936792	4.749937433	7.5924896	7.41292373	5.512454242	6.796687024	5.42896196	2.70205847	9.495811682	4.329315437	10.74534602	2.94454389	9.070947294	3.85373144	8.699522374	4.419611681	3.235056795	3.496202421	4.049795904	5.018347335	9.795259567	2.431584181	3.529772877	4.994788046	6.333237376
Control	9	C	6.598523308	8.208850093	6.434934871	3.85000293	5.813913198	2.925756589	7.926909361	8.033263941	9.387866549	6.821941299	5.360250322	7.297951193	8.420576777	3.746542154	7.686773947	10.73716154	6.644599608	6.668602891	7.387226712	4.460482848	9.101065661	6.970194105	10.00606494	4.686704344	6.952212943	7.633000286	5.569874442	7.129505909	5.384766702	2.651512537	9.465148904	3.962064324	10.91309866	2.929586865	9.234327115	3.950304843	9.190548309	3.714313898	3.344158935	3.259149518	4.168852303	5.067562539	9.65759841	2.401869459	3.313732346	4.48861354	6.484485664
Control	9	C	6.509983568	8.316921513	6.763150109	3.721714447	5.791156503	3.193517937	8.023513393	7.716659699	9.708871853	8.034953103	5.371393352	7.294808848	8.207391969	3.625452747	7.17056699	10.56698982	5.44567351	6.604150459	7.738219934	4.319418133	9.095266091	7.245484574	10.04178099	4.633836804	7.141806544	7.794068097	5.530992358	7.568184134	5.251768352	2.62594351	9.720149617	4.079884836	10.90565411	2.900880289	9.215460257	3.972487892	8.81195588	3.590898174	3.501346565	3.305252826	4.135447431	5.051451703	9.536840484	2.416932863	3.472603921	4.897091046	6.796924503
Control	9	C	6.780115081	8.00387023	6.751046291	4.013880048	6.210449966	2.883565105	7.661572944	7.554165478	9.697507317	7.116395997	5.55711131	7.112074901	8.809542981	3.8042951	7.083950413	10.32091543	6.046568731	6.462857455	7.891934727	4.289015411	8.494993632	7.652211897	9.866048063	4.923071488	7.031832444	7.529349922	6.011012075	7.751730692	5.890026471	2.731012315	9.477512464	4.08089734	10.75001602	2.932615835	8.729613536	4.253350977	8.566362655	3.225281816	3.331552467	3.427088157	4.098816033	5.203383797	9.055651843	2.466329296	3.703778787	4.682809675	6.601193317
Control	9	C	6.636804944	8.361675885	6.650796245	3.808433948	5.677964336	3.319991337	8.254277403	7.858930599	9.348681712	7.723249333	5.35381444	7.157618302	7.80045304	3.607230448	7.16500536	10.18317795	5.085759499	6.839783632	7.633229572	4.623969084	8.92121375	7.253646785	10.40760111	4.691570622	7.112560768	7.504053052	5.53744203	9.234385924	5.949952161	2.585519949	9.767698373	3.865275397	10.94369553	2.813052362	8.875192011	3.876702456	8.793247537	3.166513501	3.497465821	3.295032284	4.018236277	4.935061291	9.322502209	2.33486143	3.534591413	4.685261127	6.894232628
Control	9	C	6.465796191	8.325188701	6.634284171	3.775451686	5.829023562	2.86148933	8.529221385	7.807280032	8.85922824	8.218117078	5.349753544	7.634825895	8.415410538	3.625876729	7.417204242	10.89405638	5.621717584	6.750701564	6.989470851	4.364364056	8.914272551	7.252142975	9.791437964	4.911251225	6.921431579	7.775928202	5.829775544	9.078912819	6.115433133	2.590874902	9.735942643	3.805642606	11.08951665	2.94017537	9.727819704	3.946829285	9.235948733	3.368523868	3.065003314	3.367308672	4.099858617	5.018950456	9.384593574	2.476265009	3.528808938	4.260856465	7.258178343
Control	9	C	6.632042578	8.251265419	6.774333098	3.800232361	5.803857193	3.142439711	8.792777813	7.985384321	9.198815809	7.676426925	5.473402246	7.527500025	8.045631199	3.741233544	7.090232196	9.967494039	5.298218745	6.834975787	7.104318852	4.282035373	8.427287228	7.492709606	10.25612718	4.890680961	7.023115546	7.453776202	5.81450302	8.470543115	5.793998735	2.687884104	9.499769796	4.246543825	10.72847519	2.822431834	8.870556003	4.029518736	8.693747382	3.2048991	3.314180567	3.29375726	3.904733666	4.953943968	8.446063299	2.422390877	3.353846564	4.50797271	7.035356894
Control	9	C	6.63766482	8.25502541	6.856134579	3.886391759	5.82017099	2.912292872	8.842208122	7.873828453	8.570303319	7.486814689	5.450811325	7.272247553	8.051680144	3.708877209	7.152655503	9.875691981	5.182665902	6.829586761	7.717245391	4.373900567	8.073860917	7.899731823	10.46252846	4.822030974	7.190608102	7.3714267	5.68603107	7.840998988	5.537859216	2.711238658	8.924355901	4.805829314	10.70199229	2.835734942	8.624053268	3.961358925	8.53405467	3.071741472	3.361338471	3.455034681	4.135010361	5.026017289	8.577884492	2.43331214	3.494529686	4.343268056	6.853115392
Control	9	C	6.424409098	8.615447637	6.610890522	3.746214769	5.817132576	2.97073288	8.119463998	8.196342662	9.165795017	6.753292283	5.429233467	7.141371694	8.068815779	3.676697673	7.814143029	10.619042	6.936064988	6.43907793	7.042995115	4.420344578	8.942655918	7.159271444	9.993802065	4.818521353	6.846848427	7.430853174	5.583078229	7.526499417	5.376953001	2.757884864	9.608274477	3.792026449	10.7293995	2.924335806	9.188859238	3.940424838	9.155880948	3.609438306	3.348194508	3.435853617	4.113145251	5.085843604	9.718723179	2.473804249	3.464909112	4.543750469	6.5583197
Control	9	C	6.616857728	8.446135945	6.912580206	3.719436748	5.799334521	3.237038566	8.363593703	7.914021167	9.606425873	7.916668307	5.494131109	7.284467508	8.121111236	3.698213434	7.305252352	10.05299954	5.752013501	6.531888528	7.980044064	4.37232974	8.704867352	7.044440197	10.15013772	4.789930413	7.111427978	7.372701581	5.817254268	7.270004776	5.724229771	2.748177398	9.187195686	4.075226008	10.40836581	2.848506058	8.883241601	4.002625432	8.502779072	3.897276039	3.295620794	3.531627644	4.062308178	5.068783165	9.130407595	2.462387362	3.714393228	5.071756481	6.687964174
Control	9	C	6.678942259	8.381243271	6.831912896	3.914698629	5.721691441	3.153459821	8.386879269	7.966955203	9.141143007	7.658160891	5.36384642	7.344361261	8.022585975	3.883115882	7.234145027	10.27012	5.225300255	6.864572577	7.552282147	4.581082922	8.762242205	7.68367438	10.21592748	4.655784645	6.955130097	7.698133182	5.730890516	8.358305754	5.510748495	2.704556342	9.613873092	4.272322574	10.92231884	2.800369076	8.851832683	3.952372565	8.836161323	3.309955581	3.3307829	3.307287367	4.099037512	5.099334649	8.905001398	2.389917449	3.511450963	4.589246415	7.019982555
Control	9	C	6.441834992	8.466559952	6.629183869	3.860407326	5.904280488	2.87034432	8.414919256	7.791538188	8.837969631	7.986635697	5.428491156	7.397499113	8.610600273	3.710931797	7.302540473	10.78454805	5.755998721	6.539365906	7.418710431	4.368143185	8.609249539	7.176333468	9.914772669	4.793109255	6.851985751	7.720998703	5.785468378	8.316940787	5.672677542	2.524594305	9.643973771	3.865508726	10.71742727	2.906052795	9.747958546	4.149906218	8.924722601	3.418772889	3.215042268	3.310615536	4.239142294	5.127026775	9.324688825	2.458595364	3.322094494	4.296148122	7.061992225
Control	9	C	6.74456903	8.161124846	6.821525381	3.471679671	5.851502575	2.981497082	8.141361905	7.785862063	9.921981246	7.489779946	5.461532617	7.026919741	8.846550442	3.717399386	7.237040377	10.48106725	6.078825468	6.579573226	7.874465533	4.524201722	8.625956489	8.013850159	10.09908819	4.75624897	7.144285223	7.510405551	5.462740163	7.947233511	5.647975351	2.777733088	9.421128092	3.96974823	10.75720887	2.838068211	8.804295629	3.988205497	8.723850176	3.236541529	3.15984806	3.326681526	4.083156067	4.939254598	9.009884566	2.421515488	3.744057274	4.741714192	6.639674233
Control	9	C	6.524414571	8.318907545	6.755581729	3.761012846	5.711028531	2.836780061	8.331161683	7.650725794	9.206359987	8.063308512	5.274877458	7.207418053	8.793914462	3.607647776	7.219126609	10.64979336	5.471993144	6.516856202	7.52099254	4.470376314	9.044664503	7.13926768	10.12341617	4.596059373	7.073123128	7.766804636	5.663038133	8.479449665	5.926069068	2.70865862	9.699626772	4.124469973	11.10962397	2.80511459	9.308785677	4.03147076	8.844501202	3.371251086	3.132781705	3.196154052	4.046508163	4.98004383	9.805466829	2.352821418	3.365872804	4.502337698	7.090428923
Control	9	C	6.659428592	8.133202328	7.057730706	3.961797465	5.74872641	3.13358588	8.899901677	7.887703872	8.528990558	7.933692556	5.535010271	7.268683943	7.557726597	3.677848224	7.32812548	9.615709077	5.313612927	6.864832872	7.388961229	4.385197217	8.414683284	7.63257482	10.31215224	4.722508274	7.139844936	7.377112345	5.500420453	7.987226633	5.606871658	2.661708841	8.858314202	5.017865506	10.81352303	2.792717298	8.46215744	4.024814489	8.548105666	3.095190106	3.155699912	3.387727266	4.077262377	4.937560605	8.707510866	2.482405535	3.515415189	4.375505452	6.836682736
Control	9	C	6.754482648	8.244644865	6.812163879	3.735732493	5.94651765	3.252540891	8.562351009	7.934190573	9.349575308	8.195240494	5.492573166	7.233913845	7.663370411	3.776879648	7.446607665	10.06663909	5.771833115	6.769387721	7.053021325	4.322495152	8.720591421	7.285013204	9.783181993	4.855455083	6.688519937	7.546066872	5.768772453	7.673810519	5.827811128	2.701748017	9.555224463	4.172752825	10.68443377	2.935902661	8.84440148	4.051179811	8.608181347	3.346334544	3.290196844	3.573015079	4.148902971	5.221845304	8.775248488	2.454197418	3.816011416	4.414294711	6.763505674
Control	9	C	6.689497503	8.202677867	6.678628624	3.776804856	5.881102571	2.86893298	8.436881124	7.655289655	8.747855688	8.171669618	5.462069614	7.241724387	8.360956748	3.725974373	7.135088029	10.40221367	5.603964524	6.661014548	7.426902015	4.517791583	8.744962899	7.159356857	10.00844026	4.892381251	6.953904922	7.65392833	5.77730716	8.350908365	5.680246229	2.739783537	9.434849515	4.026665775	10.878594	2.832642634	9.306959115	4.094073521	8.721926121	3.363229078	3.260413143	3.344568386	4.273966377	5.116454698	9.385605914	2.389174639	3.512558894	4.314357592	6.956595284
Control	9	C	6.617405787	8.358088996	6.774452636	4.003051465	5.89866595	3.109760865	8.073639181	7.939878483	8.604074087	6.842797104	5.536956229	6.635868899	7.326828959	3.754187027	7.577783486	9.918302106	6.303197788	6.410085607	7.69844038	4.556971635	9.115103321	7.047879592	10.15751336	4.859085646	6.995751904	7.610322852	5.634084872	7.282348079	5.579294915	2.828090145	9.832959923	4.166119133	10.85560438	3.123616478	8.418645875	4.104963355	8.635153125	3.301179571	3.275122343	3.463969224	4.117840305	5.154757946	9.597669028	2.469789149	3.632520408	4.893656757	6.502006161
Control	9	C	6.619480322	8.354802243	6.825860907	3.749487336	5.855713865	3.189557539	8.390648707	7.883813558	9.091003695	7.211423269	5.379823382	7.294632914	7.782134552	3.693720754	7.332898272	10.06479342	5.347806674	6.631645384	7.929938324	4.454542601	8.783595113	7.349726567	10.39921859	4.891632887	7.150171393	7.404248525	5.585348461	7.694507597	5.4348559	2.756972917	9.866156073	4.039195238	10.59537219	2.912932773	8.974687299	4.036541427	8.62639909	3.277605616	3.525490235	3.371969412	4.102622485	5.091569546	9.170414002	2.396230713	3.524187021	4.630019504	6.772183502
Control	9	C	6.57556264	8.047865883	6.638355244	3.734219235	5.762608792	3.109831031	8.314455269	7.798244216	9.20885126	7.398024708	5.368093611	7.197122551	7.942357686	3.657794275	7.315993448	10.17278797	5.843442473	6.529039324	7.716555148	4.402751358	8.99517064	7.264798965	10.30810301	4.649038273	7.073678595	7.463441204	5.707723748	8.061565291	5.620268263	2.7078104	9.568852995	3.956122142	10.73126457	2.901344835	8.936477207	4.04730036	8.75918178	3.226429952	3.341274379	3.214637627	4.104467671	5.060347368	9.299652932	2.362761798	3.550984154	4.712558081	6.811077229
Control	9	C	6.612203952	8.451112463	6.726764441	3.806801769	5.923717338	3.063410987	8.428782147	7.891366528	9.251117725	7.442417547	5.418207923	7.467353074	8.117264607	3.839218277	7.240273207	10.27665285	5.707134456	6.729687646	7.313999654	4.485888354	8.641259243	7.485922503	10.22542006	4.987236071	7.030061965	7.482146512	5.895215415	8.137398322	5.677398903	2.79123869	9.412919021	3.747152556	10.59553877	2.858031736	9.025005929	4.047797516	8.7684488	3.158383295	3.34307052	3.440941014	4.033419133	5.106365787	9.056085579	2.33993011	3.702602451	4.222064711	7.004127629
Control	9	C	6.709938743	8.125838786	6.895112515	4.01352924	5.846576093	2.894307297	8.28661358	7.764459657	9.965376586	7.124913112	5.594970492	7.089928147	8.743318843	3.776692993	7.093106322	10.12529219	5.988407114	6.634609176	7.686000254	4.446209242	8.412578925	7.933113148	10.16470072	4.828406218	7.196411021	7.292073476	5.6209038	7.898003724	5.591896235	2.933552971	9.322379042	4.268731378	10.41123755	2.775023331	8.446675256	4.053025825	8.501459521	3.26488639	3.371621002	3.459126321	3.987887716	5.108231558	8.971927283	2.482070125	3.691980846	4.384438379	6.627645047
Control	9	C	6.635911498	8.378035319	6.876248469	3.796586271	5.976846898	2.91098831	8.420915749	7.716035188	8.80025839	7.769521769	5.413164422	7.384198639	8.388873128	3.685189556	7.25495923	10.51919221	5.484678682	6.591852574	7.565837986	4.392340423	8.694358196	7.496111641	10.04921352	4.757368349	7.070981844	7.599650094	5.844056578	8.236598671	5.998747801	2.747688775	9.427996564	4.292290555	10.63275661	2.750914247	9.488597194	4.178915172	8.803840808	3.458859344	3.288422727	3.437274026	4.034040047	5.224550989	9.375514026	2.448799803	3.556519853	4.217115246	7.135214704
Control	9	C	6.635489667	8.237875392	6.87621175	3.915326514	5.919569265	2.885172753	8.329562864	7.825154158	9.787214536	7.389137662	5.511936943	7.014264128	8.881345963	3.699173509	7.092613606	10.36622982	6.166907428	6.656941659	7.532193912	4.22828847	8.491949151	7.859538358	9.862809884	4.860886574	6.879329098	7.586584408	5.653377599	8.539387174	6.0696899	2.784584959	9.528855355	4.46205591	10.66013037	2.847276554	8.830475633	4.076921836	8.701744667	3.270464328	3.250922711	3.457303888	4.215208554	5.172247335	9.039078496	2.492996569	3.6840557	4.509264727	6.651337774
Control	9	C	6.631261276	8.299073325	6.958500955	3.696810757	5.917203441	2.982756499	8.012153608	7.645164402	9.522297103	7.068804171	5.636252107	6.99597636	8.489770062	3.748815221	7.106505918	9.954952925	5.719067789	6.33546934	8.97586945	4.554130942	8.595545553	7.733206481	10.33040117	4.938659976	7.684399587	7.384548943	5.699280542	7.343247369	5.317705676	2.744130828	9.426664481	4.264603024	10.3302063	2.853553592	8.419579298	4.038021449	8.26791342	3.362053293	3.301836383	3.424245457	4.162576153	5.131471318	9.1857692	2.432154698	3.567181186	4.848408011	6.42500112
Control	9	C	6.391085998	7.655816665	6.902550248	3.563487512	5.644811615	3.203935472	9.371240389	7.80103689	8.026581607	8.082814799	5.322252281	7.49150553	7.300498049	3.587795516	7.161103492	9.514904148	5.041344888	7.135819223	7.43976315	4.418088359	8.428923121	7.427656574	10.71097713	4.714734624	7.239399567	7.320830212	5.342727563	8.584217956	5.533822482	2.81600608	9.262646538	5.357213183	11.34129991	2.807603669	8.465488766	3.862092668	8.429729878	3.145272616	3.151019296	3.24757225	3.882862204	4.829303611	8.315504523	2.568933704	3.488511074	4.297359037	7.104035306
Control	9	C	6.531056804	8.370301892	6.796636824	3.858436454	5.995069272	2.92329878	8.001924813	7.916794654	9.06015082	6.789356155	5.462626029	6.843605842	7.815189898	3.751508183	7.339472408	10.28388381	6.344466631	6.438926969	8.156208105	4.721604982	8.711402553	7.270777176	10.543218	4.846493488	7.523218317	7.215944507	5.545038402	7.307792213	5.444635079	2.712360538	9.190300832	3.758050513	10.45095557	2.961492638	8.966689518	4.079619563	8.836436705	3.46714051	3.338887645	3.42456956	4.311153522	5.105912085	9.531693656	2.505177494	3.368489379	4.734163336	6.494481756
Control	9	C	6.532579945	8.659101839	6.907295837	4.017515619	5.884430955	3.006152913	7.905547047	7.860546518	9.376480721	7.748280537	5.497719903	7.224712663	8.379190281	3.765489604	7.401128966	10.59744179	5.716184562	6.41766871	7.666619773	4.462680344	9.199873299	7.377047423	9.751220194	4.795607012	6.826851034	7.773035636	5.964163476	7.216871873	5.35215826	2.650883859	9.311356459	3.775292283	10.53136069	2.93633478	9.221022711	4.088037097	8.768111842	3.451245048	3.360772431	3.406633059	4.158412598	5.168250639	9.459049949	2.517088343	3.703812078	4.614867892	6.672972864
Control	10	C	6.469255336	8.494484101	6.587484107	3.570280904	5.850025724	3.548271305	8.633287633	7.928463464	8.76688763	7.676806568	5.333557369	7.322547572	7.508858952	3.744418137	7.681964487	10.2197926	5.769453014	6.810347679	7.604577696	4.512954645	8.787182993	7.40300245	10.15154856	4.8733707	7.136967724	7.541095725	5.732672323	7.819388499	5.776689058	2.963673564	9.175320143	4.222923384	10.96766314	3.161019616	8.798630838	4.03957382	8.773491625	3.36452728	3.225849919	3.309205618	4.094091492	5.15771822	9.235192154	2.435094883	3.715457947	4.188228588	6.81296201
Control	10	C	6.726747374	8.119687572	6.983891817	3.825463403	5.921500725	3.14963855	8.209680758	7.696391151	9.284963491	7.435227001	5.501149102	7.08089338	8.683989449	3.727615261	6.962107336	9.877833615	5.883287692	6.671867902	7.661704603	4.509124593	8.42727795	7.502809716	10.16680098	4.915849653	7.180959219	7.508865486	5.65038749	7.540897498	5.323915562	2.713236224	9.3700372	4.010673422	10.45493103	2.947330647	8.511508598	4.223764565	8.348836731	3.41344643	3.278567142	3.416053453	4.157468501	5.019232804	8.71089795	2.479824746	3.575977821	4.575588707	6.737825023
Control	10	C	6.469111946	8.337857214	6.668060356	3.73254402	5.662753031	3.252334648	7.985395426	7.890887816	9.063720727	7.45692424	5.407858121	7.085808475	8.315446914	3.752100592	7.652213255	10.30838541	5.385122065	6.354147283	8.084512675	4.603507025	8.708729753	7.452948336	10.02346525	4.627641726	7.14989509	7.27045641	5.450631858	7.388520429	5.555826933	2.583203659	8.549241756	4.172864712	10.50435243	2.99216661	8.72386058	4.053161885	8.74102455	3.350757343	3.301143931	3.27355676	3.849039958	5.077642754	9.400461897	2.494535697	3.586656818	4.477635202	6.539793329
Control	10	C	6.661682461	8.20589711	6.776731182	3.79549295	5.969738185	3.029675058	8.235423143	7.842603049	9.484098027	7.414505039	5.422426164	7.261288117	8.739480806	3.781226208	7.116029926	10.32204465	5.846729829	6.646127042	7.347586111	4.517964499	8.5128514	7.664176851	10.0355367	4.914441912	7.064896603	7.553893881	5.533225673	8.491962699	5.564753715	2.785214027	9.353985362	4.17389385	10.48069885	2.87877746	8.886660943	3.994681799	8.599166765	3.498987664	3.247961275	3.456906593	4.08582644	5.071239107	8.964982591	2.464894523	3.422802587	4.809980162	6.74835867
Control	10	C	6.519938668	7.900082191	6.87426183	3.836618959	5.731382359	3.142367287	8.872771892	7.787680682	8.968053546	7.595812436	5.400616739	7.294664805	7.906280824	3.720385424	7.09075054	9.853221077	6.336294077	7.049735174	7.296584716	4.167017256	8.575386275	7.251261495	10.24585781	4.834039498	7.092488824	7.474365294	5.682755008	8.186859715	5.688312653	2.692340274	9.360817579	4.834773665	10.85994003	2.922439773	8.761676964	3.967070304	8.503497062	3.25517414	3.11916437	3.304685857	4.027222203	4.956076598	8.933425926	2.507224616	3.572199314	4.247619416	6.783762124
Control	10	C	6.582442557	8.397403335	6.923738306	3.940233818	6.008923525	3.148413604	8.256064552	7.898669206	8.713290177	7.528478565	5.632997053	7.269843453	8.010430106	3.863631771	7.55454533	10.15766115	5.602621467	6.648300689	7.459601617	4.397993264	8.572267692	7.311710396	9.901679621	4.851300248	6.983665821	7.499078198	5.797046733	8.872013995	6.123142659	2.831887716	9.024183082	4.168778612	10.56959315	3.04521532	8.797423749	4.010048228	8.772885177	3.37994421	3.291824193	3.509659473	4.222252337	5.116227283	8.810902318	2.520429031	3.575142088	4.392996609	6.852923588
Control	10	C	6.664360262	8.086789148	6.855441277	3.935067679	6.068573803	3.027022872	8.483912129	7.91023701	9.105083657	7.679592558	5.619246448	7.312538943	8.262321822	3.897135154	7.097525378	10.04802879	5.830521236	6.663885552	7.562612158	4.263500331	8.217276938	7.134421436	10.18267318	4.845320929	6.867498972	7.388955311	5.928757316	7.447104252	5.832641181	2.695081513	9.556952412	4.005292236	10.58559844	2.867945357	8.886230692	4.272793852	8.491894996	3.646416617	3.50448946	3.580464752	4.195802272	5.136130179	8.543399169	2.534372626	3.550995848	4.522769384	6.68650361
Control	10	C	6.734863443	7.976170468	6.67750819	3.751311251	5.785432	3.238578135	8.354932403	7.77241141	9.883510836	7.344489704	5.338181849	7.162000542	8.642575872	3.607100053	7.159039701	10.27016186	6.095516916	6.696466238	7.783688779	4.527059623	8.86251872	7.581980559	10.35147818	4.554609533	7.23375334	7.499040961	5.505634378	7.925356287	5.614604905	2.689107149	9.625277143	3.969157984	11.09926538	2.810512812	8.774073384	4.01621649	8.675719734	3.45191922	3.413293436	3.255326007	4.090383076	5.054754054	9.103343012	2.34952384	3.467913958	4.834163944	6.616878833
Control	10	C	6.687204882	8.101999354	6.834018534	3.676921456	5.740323777	3.164551886	8.710699554	7.925554853	9.529807995	7.654033749	5.450001517	7.290087644	8.159879606	3.610190734	7.464095986	10.18412891	5.695214744	6.741488756	7.55560601	4.675302704	8.626111169	7.472145777	10.39650637	4.647818317	7.135450379	7.551171725	5.712908655	7.845671609	5.534155038	2.727022516	9.729241984	4.119234493	10.84988308	2.838029077	8.823951296	4.007736982	8.740103342	3.500435172	3.326937296	3.261417756	3.942092062	5.060399903	8.958491851	2.484804582	3.496902148	4.59416502	6.826286375
Control	10	C	6.740136896	8.0169461	6.522406817	4.132083095	5.853834554	3.050717141	8.825111028	7.863798657	9.545170886	7.533031272	5.506196496	7.436172527	8.351160407	3.645990717	6.888149849	10.0123388	6.725288479	7.043937775	7.090161761	4.067550913	8.706620787	7.232635623	10.25045176	4.850764609	7.010706469	7.309185688	5.811650726	7.95577968	5.680837819	2.670929815	9.218035108	4.484190688	10.79603512	2.763113281	8.787059961	4.092410944	8.674516168	3.284226901	3.192009996	3.385908322	3.97225373	5.103786689	8.988411375	2.292901155	3.590662471	4.249001976	6.80053698
Control	10	C	6.721966273	7.905895991	6.643397398	3.534724382	5.71107452	2.97392179	8.942031149	7.801971081	9.842300606	7.48926658	5.377150983	7.424237845	8.414358259	3.615684306	6.672117315	9.857624809	6.330965352	7.103218918	7.331710342	4.269997849	8.371391972	7.488331285	10.35750292	4.6300182	7.104816731	7.367135921	5.78264973	8.12154807	5.770515606	2.629460413	8.82233654	4.614571515	10.82556576	2.689951767	8.62674528	3.93085313	8.540469656	3.26987566	3.16510557	3.270467556	4.07197114	4.951700849	8.766218262	2.396098852	3.603280127	4.347494723	6.872092101
Control	10	C	6.458100358	8.452303295	6.813157346	4.066287175	5.869708801	3.175998787	7.97771076	7.765587119	8.645998175	7.463291249	5.485880286	7.283141521	8.18175381	3.723553754	7.704941669	10.12805764	5.332053522	6.201778379	8.465585065	4.645167687	8.928770843	7.123961856	10.00333041	4.8145174	7.201058115	7.278263826	5.479308795	6.308425233	5.515908439	2.712520549	8.701367772	3.9638456	10.32599194	3.004306819	8.889886464	3.949620501	8.627563677	3.643157907	3.332391527	3.466905416	4.123047357	5.064282456	9.047891519	2.421703903	3.50946705	4.738831082	6.497877093
Control	10	C	6.705386414	8.085309553	6.775530535	3.545961523	5.798529955	3.392971709	8.698377962	7.820161915	9.502492058	7.540508382	5.513323176	7.467505829	8.692463927	3.677541098	7.060278651	9.93170405	5.541272097	6.864337913	7.566625507	4.371905016	8.399234203	7.475285705	10.18725496	4.824173385	7.008833459	7.471234282	5.658467839	8.040836116	5.533024441	2.744470293	9.489415462	4.16020713	10.7596096	2.821914562	8.754884347	3.915076149	8.416663245	3.448279162	3.124128499	3.427865244	4.084181152	5.09017854	8.506253501	2.36783512	3.702095287	4.51336655	6.838741787
Control	10	C	6.398924773	8.638830206	6.916248715	3.625900718	5.819418603	3.430075956	8.010326632	7.729690847	8.811455649	7.366902891	5.522093621	6.948451912	7.748703178	3.719170648	7.697825262	10.0854455	5.332862668	6.4505067	9.465489514	4.726147919	8.841371197	6.929481057	10.25261781	4.68825673	7.959116984	7.295943355	5.525710032	6.454794112	5.384080457	2.618689502	8.983823276	4.048038008	10.49270211	2.921172936	8.897721529	3.97616669	8.523725082	3.821265547	3.439503912	3.321071142	4.09277131	5.115069034	9.470375869	2.4691604	3.413473594	4.688613983	6.537838606
Control	10	C	6.678533345	7.868227284	6.826608912	4.04778264	5.98859946	3.070386812	8.692751413	7.724091606	8.987121658	7.393211741	5.573767931	7.282604946	7.921772877	3.761894838	6.78015907	9.503153669	6.238647995	6.824721582	7.39236176	4.142120615	8.506289033	7.034520647	10.06560789	4.979593724	7.001477767	7.112985048	5.882103749	7.942559998	5.819404873	2.645552687	8.896172873	4.579235235	10.55666792	2.823608946	8.379725608	4.100601741	8.164419968	3.375494762	3.293840804	3.330247871	4.19941543	5.250320778	8.688269482	2.43530432	3.769971572	4.332462666	6.67762545
Control	10	C	6.731756145	7.867206405	6.708926781	3.920706808	5.994498745	2.894044804	8.47857943	7.740174769	9.323442291	7.483585542	5.529374557	7.327892809	8.357067698	3.822441843	6.818206034	9.966248843	6.015218642	6.917304375	6.82277264	4.081294353	8.460709402	7.146164779	10.06318576	5.047113384	6.930901782	7.531393655	5.932081821	8.760222274	5.885102876	2.691790124	9.077652406	4.36263613	10.61577466	2.831766814	8.70155246	4.135092767	8.614774403	3.295677613	3.404169657	3.414901284	4.096068106	5.126008018	8.818927873	2.425157027	3.637559324	4.837553387	7.66427504
Control	8	C	6.671658198	8.386950792	6.840720764	3.754573609	5.9350467	3.253781311	8.515519543	8.039465186	9.1533437	7.260384664	5.519831551	7.151694008	7.787230051	3.793142082	7.190545465	9.572508567	5.918553276	6.476411256	8.050614644	4.523772586	8.422389604	7.545795679	10.39257301	4.772127365	7.103928355	7.261229998	5.889599221	8.092544228	5.706161941	2.713526044	9.055599323	4.209165172	10.54300876	3.213693725	8.543332201	4.082705783	8.365084541	3.521857348	3.299172221	3.472568923	4.148354563	5.259844164	9.065645317	2.553557085	3.541546134	4.321846082	6.577366479
Control	8	C	6.612606687	8.285139408	7.041528187	4.03672622	6.016312891	3.171171761	7.935147249	7.754386078	8.709390382	7.340046984	5.445429483	7.002422689	8.631582855	3.817409956	6.886568739	10.34570387	5.617367507	6.511378257	8.752292511	4.567603673	8.499932479	7.349503614	10.16022834	4.811601794	7.361305937	7.48955797	5.632611348	7.382237517	5.703384552	2.773584231	9.434608382	4.06849728	10.426084	2.795913997	9.186461116	4.101117977	8.517644001	3.47602289	3.219398401	3.450917292	4.18261634	5.055332143	9.180683546	2.393989391	3.627813275	4.38239599	6.649404002
E_PL	1	P	6.432046298	7.323337288	6.755954378	3.839578999	5.939956912	3.391212379	8.698536802	7.716812509	8.841253969	8.04811414	5.575873847	7.424883087	7.734150406	3.680110549	7.145872486	10.07792756	5.626703033	6.827491448	7.352057487	4.28448964	8.669822462	6.921618094	10.02248141	4.819930545	7.122699878	7.004207166	5.754484037	7.645199259	5.253935292	2.650585264	9.386784682	4.247815122	10.94286585	2.852496911	9.122077452	4.080134741	8.686733738	3.339315135	3.321667683	3.344704576	4.120437182	5.013575463	8.878308585	2.584612073	3.549969525	4.095717103	6.834583656
E_PL	1	P	6.389639452	7.978459657	6.599361433	3.850616604	5.914484577	3.481875987	8.939641297	7.721165232	8.837699185	7.857602332	5.364199106	7.42746852	7.664383196	3.693286923	7.173734949	10.17757978	5.542805386	6.910319988	7.994642857	4.220970253	8.977364232	7.097289932	10.29797951	4.720652665	7.254307331	7.253970356	5.718243774	7.632077627	5.367858658	2.62059996	9.538962436	4.107470308	10.85888119	2.908676195	8.981503551	4.105799396	8.764722108	3.633293444	3.316835722	3.392027921	4.181142723	5.182330627	8.960384885	2.368093324	3.633112939	4.30030257	6.660057912
E_PL	1	P	6.470230198	8.483489195	7.022413816	3.820227398	5.819964059	3.313084254	8.816563667	7.826029411	8.858589099	7.74083072	5.487894016	7.411326424	7.80040737	3.671547788	7.562514961	10.39154208	5.464234119	6.706942181	7.87606523	4.377480424	8.683448003	7.032030946	10.36881597	4.615187258	7.253967883	7.347768947	5.693458044	7.163748065	5.680691389	2.761979714	9.713407348	4.277467212	10.85169152	2.844890235	9.279000107	4.051187213	8.84574627	3.801752375	3.267793439	3.409410479	3.872912047	5.110737426	9.494097672	2.404656358	3.371471027	4.074737627	6.741512971
E_PL	1	P	6.62776217	8.179116948	6.684458853	4.209024628	6.27046884	2.955922161	8.506572976	7.913889767	8.994817538	7.854675342	5.620978743	7.353595213	8.085369831	3.941662509	7.243642458	10.37402492	5.639147061	6.827707584	6.782886016	4.071427468	8.189963705	7.285328629	9.815521016	4.983891288	6.670579773	7.473965598	6.084777593	8.034629307	5.92711278	2.900628913	9.470609735	4.150296972	10.72304682	3.049594464	9.252799252	4.255201694	8.902934646	3.491792642	3.279151786	3.463540521	4.199605954	5.501536467	8.537947403	2.595100574	3.69168756	3.719093433	6.74911988
E_PL	1	P	6.322244146	8.094397583	6.748505383	3.502330522	5.771669388	3.34010218	8.998422553	7.790115249	9.005901237	7.717351043	5.441354496	7.342278904	7.989361239	3.696532971	7.282133111	10.13205408	5.230249143	6.991343124	8.361641363	4.255727953	8.746021343	7.16260771	10.34419553	4.733388432	7.186814067	7.40492636	5.72371407	7.681047871	5.507831055	2.638337308	9.251981636	4.752870557	10.90923441	2.670767163	8.936602275	3.968099734	8.708917481	4.168797328	3.307572262	3.310905614	4.016507292	4.887344595	9.228823979	2.371053717	3.5790797	4.224315985	6.83272034
E_PL	1	P	6.652934028	8.377746208	6.838882105	4.249740167	6.019604061	2.746241038	8.038515817	7.646372388	8.543783758	7.607160427	5.472327407	6.926234505	8.084671449	4.144101126	7.655783993	10.47286175	5.405853193	6.555751982	8.520801548	4.29338044	8.698921041	7.767631182	10.15515033	4.941884015	7.045521773	8.170208099	5.897372715	7.376900551	5.709376751	2.747906051	9.350867462	3.845500559	10.88826504	2.845506426	8.790278969	4.134724957	8.954026926	3.755260065	3.402540592	3.46314619	4.294739412	5.099120667	9.15535541	2.364147687	3.507992694	4.483049687	6.673366202
Control	1	C	6.982967721	8.339306891	6.922056863	3.930280579	5.888593457	2.720812525	8.003973827	7.925968706	10.01088975	7.188084329	5.573410505	7.146021178	8.464070847	3.749069849	7.278811323	10.21170688	5.467943661	6.536913504	7.061747086	4.305674007	8.802325746	7.436201161	10.08454062	4.875181289	6.73577292	8.003995411	5.689556137	8.932138078	5.745685972	2.660934174	9.663985454	4.085220699	10.70612068	2.908619547	8.681465676	4.164702697	8.592363933	3.261335985	3.483758933	3.366045533	3.984833439	5.09587341	9.382315474	2.523801402	3.49801749	4.448923051	6.903768414
Control	1	C	6.073185606	7.879428747	6.652946967	3.647074029	5.541786661	3.626357403	8.58416327	7.578389959	8.12995576	7.45026748	5.112016823	7.262089413	7.551083821	3.500702589	7.160765109	10.61134376	6.16938855	6.725283678	9.470658026	4.67227026	9.421938713	7.149078123	10.94397598	4.647123306	7.727805348	7.250065841	5.505207914	7.274923763	4.993618149	2.633079991	9.426505133	4.142409575	11.15863619	2.794310437	9.1264152	3.954512771	8.685263451	3.871724665	3.172353895	3.218732755	3.972148019	4.907842759	9.536586912	2.327306192	3.242083409	4.957118997	6.517691835
Control	2	C	6.780895642	8.351260801	6.501161759	4.062320605	6.234176937	2.841707803	7.795876299	7.844395127	8.636235596	7.341994403	5.502716517	7.290019413	8.310050943	3.912842665	7.233269397	10.37224054	5.800080179	6.553643826	7.436010711	4.041168655	8.507810355	7.316049165	9.868640703	4.996398642	6.911485116	7.673103967	5.885385633	6.911768669	5.89701652	2.906569146	8.989986918	3.973415291	10.65072832	2.942399414	8.710883946	4.280687276	8.943241328	3.238215823	3.498856372	3.556631194	4.233201674	5.541691384	9.106461504	2.414585599	3.592130495	4.297581608	6.624064227
E_PL	2	P	6.657213884	8.118763156	6.591404779	3.919071506	5.78547441	3.626906671	8.648718965	7.769149812	9.218682024	8.451725308	5.248642923	7.533529762	7.846977064	3.813538687	7.028464255	10.38828301	5.965918817	7.283251891	6.275432626	4.375058687	8.963438205	7.855176628	9.945394115	4.583726166	6.57194604	7.818543713	5.689830152	9.377487269	5.972671263	2.476162081	8.966205185	4.217320328	11.4217235	2.907908505	8.776365622	4.019322903	8.880072509	3.139752584	3.302013877	3.251838559	4.00876961	5.056044935	8.888699225	2.452988755	3.413625721	4.361034082	7.001799778
E_PL	2	P	6.460510562	8.302731654	6.732513002	3.801316375	5.910478409	2.836363908	8.206284328	8.064598874	9.061895629	7.616687431	5.381895441	7.359360104	7.603934498	3.727827295	7.960017049	9.89966451	5.466023442	6.424787716	8.037085076	4.53443759	8.952577899	7.315549852	10.12717666	4.837091724	7.220292079	7.536311338	5.670026848	8.203643921	5.839457755	2.814902688	9.468707432	4.419518184	10.55901643	2.944161823	8.991838573	3.996400712	8.705273311	3.387702148	3.375210926	3.363349326	4.132707148	5.1612925	9.375134748	2.417139806	3.521073894	4.884189054	6.626236717
E_PL	2	P	6.508049488	8.373480401	6.92336342	3.939519942	5.991565475	2.785356664	8.164884858	8.024065162	9.327103263	7.502469302	5.517797666	7.26533018	7.782552614	3.804763755	7.747597963	9.767162738	5.612673248	6.566456971	7.870236343	4.433575059	8.844698042	7.403989813	10.04370077	4.880269441	7.120315932	7.465990909	5.417391616	7.774771873	5.599187197	2.770186292	9.166124681	4.563954572	10.48721662	3.07591775	8.782931336	4.103929475	8.569300083	3.419392454	3.322830265	3.401025446	4.049718531	5.268169745	9.191562894	2.415841197	3.603330162	4.624597292	6.677401604
E_PL	2	P	6.513986496	8.351013935	6.908688457	3.558054648	5.832266598	3.112416112	8.310097757	7.932136128	9.164613513	7.430807935	5.457157632	7.137278427	7.575452841	3.771053641	7.828197372	9.5233798	5.559145356	6.523053899	8.699459403	4.568729012	8.695630981	7.195239551	10.38953554	4.841926715	7.505144245	7.382821789	5.532000535	6.913145839	5.262352137	2.625700621	9.23478352	4.66967951	10.45910092	2.893727686	8.515384247	4.170908	8.155361791	3.998489247	3.223836529	3.342530132	3.956627924	5.041689645	9.194183811	2.470180356	3.713587943	4.978696172	6.601379072
Control	3	C	6.819967332	8.050820509	6.952950301	3.972071501	6.031963866	3.207003093	8.417128282	7.718054323	9.808393355	6.898075769	5.64036462	7.18204225	8.553888943	3.853799495	7.235941374	9.448910047	5.450288016	6.696069068	8.247666079	4.154638804	8.292836072	7.34529616	10.26012383	4.845503978	7.158509566	7.136083357	5.666216835	6.536856279	5.552299189	2.955092009	8.604189696	4.747555766	10.29777403	2.955797341	8.181265381	4.044501675	8.006883823	3.462229496	3.359230463	3.39833294	4.194628101	5.237395026	8.587470005	2.36254549	3.598251993	4.958070651	6.420115043
Control	3	C	6.644142982	7.983401116	6.689016903	3.550629035	5.696215481	3.333119554	8.751693783	7.777965498	9.002351399	7.350791272	5.449373695	7.480540315	7.974582562	3.665429761	7.017917339	10.41751125	5.216981359	6.827923559	8.015314422	4.183642472	8.67343973	7.405406505	10.55111834	4.731638346	7.15155258	7.437519283	5.685064249	9.871168019	6.039526886	2.663108731	9.21457144	4.218843172	10.86546949	2.971053701	8.872219566	4.066738053	8.62898045	3.227039573	3.232395224	3.349988776	3.909135424	4.905555077	9.001132314	2.231860355	3.351840088	4.281826766	7.181534042
Control	3	C	6.469330672	8.907162056	6.66804151	3.769804691	5.720536281	2.810781749	8.175411727	7.891896424	9.093778455	7.086343997	5.368624768	7.318238649	8.631150963	3.980557319	8.225764073	10.51919045	5.686722114	6.67630866	7.439703197	4.377128185	9.078226625	7.486841762	10.04937418	4.672719952	6.90577168	7.588446432	5.40127275	8.673975666	5.559065131	2.596177903	9.539160147	4.583479996	10.77772936	2.814906593	9.027357014	3.997275209	8.891341367	3.662657503	3.203217369	3.25839564	3.982131753	5.099737917	9.06803339	2.51332518	3.343906295	4.868396462	6.719118865
Control	4	C	6.584403096	8.041619117	7.002350639	3.931088108	5.977340953	3.080799834	8.321355928	7.732625889	9.082577067	7.198945858	5.515541089	7.247326455	8.676014168	3.856987977	6.999493465	10.14961013	5.649457528	6.615664292	8.19789193	4.231912004	8.308446585	7.521568495	10.21210682	4.853764354	7.172182013	7.448769331	5.887068728	7.209425418	5.704482567	2.741833587	9.521038679	4.316553424	10.17197928	2.877870935	9.078688077	4.090391906	8.369125192	3.093181697	3.401343967	3.440534029	4.053626203	5.264277885	8.635967954	2.370151225	3.687261913	4.477156489	6.857789127
E_PL	4	P	7.139369248	8.568360136	6.698599049	3.971565204	5.764780666	2.930978961	8.316389523	7.918197195	10.15340707	7.256360363	5.498536496	7.310483373	8.829697729	3.851369271	7.564069344	10.08051505	5.719313974	6.598565027	8.434750373	4.352849223	8.945050849	7.371844311	10.33380188	4.892502164	7.785080855	7.446304454	5.513450137	8.958831724	5.896340337	2.718065483	9.254428545	4.131808686	10.6889585	2.884858164	8.660679663	3.886254421	8.571537078	3.482056812	3.446648506	3.53210146	4.086514141	4.982059495	9.148871876	2.492945057	3.61120359	4.59896462	6.721303559
E_PL	4	P	6.899975489	8.387782865	6.56231069	3.564938296	5.696310559	2.872383733	8.047336874	7.719440229	9.870839949	7.305226403	5.354193236	7.175004083	8.737100611	3.689546601	7.36012077	10.35609615	5.461515675	6.575523894	7.66618945	4.4689747	9.15721895	7.164516745	10.29831138	4.627960426	7.26782609	7.534408522	5.530148347	7.656165483	5.565902324	2.505874416	9.463571274	3.992286396	11.13931645	2.697372293	8.976143379	3.994480504	8.661283521	3.18094929	3.180902323	3.288584447	3.996842409	5.055721194	9.360767598	2.493926862	3.455911405	4.457919125	6.675855933
E_PL	4	P	6.886158569	8.180895359	6.745191151	3.957819314	5.971881984	3.005031454	8.050696735	7.900639452	9.517974261	7.325917268	5.576781859	7.170736697	8.393272928	3.806500759	7.464341777	9.842607558	5.572736976	6.620050833	7.251772641	4.349635176	8.628300466	7.440268757	9.952551375	4.868232997	6.927506971	7.283334541	5.666026505	7.319763628	5.365853157	2.706921406	9.084383751	4.005097745	10.41923562	2.900761332	8.517792	4.053055885	8.473320567	3.233397515	3.276689454	3.429562686	4.035546453	5.170160015	8.981936512	2.393318037	3.609832093	4.39698909	6.672536695
Control	4	C	6.670557122	8.864769757	6.963880103	4.048140722	5.905720468	2.910712949	8.185735331	7.703091976	9.587152701	7.059325708	5.470381846	6.96858986	8.227037437	3.839692385	7.665161901	10.64810072	5.524270184	6.351219325	8.616795516	4.792574579	8.892436611	7.581166295	10.01318514	4.904602749	7.371069777	7.466836257	5.557244632	7.362271153	5.183918335	2.824981335	10.01788889	4.301059211	10.65987081	3.011510654	9.558413634	4.125986126	8.826009553	3.296020961	3.445897442	3.354840382	4.203856388	5.123070649	9.545069936	2.587792202	3.629385499	4.548013728	6.71488709
E_PL	4	P	7.017859162	8.20399858	6.880509879	3.75824159	5.969021336	2.943401299	8.161000225	7.738906917	9.505554895	7.377961645	5.771135313	7.055346448	8.413223379	3.959715635	6.934365575	9.289698429	5.771002295	6.476233471	6.977817444	4.307712418	8.174708429	7.254954967	9.807952998	4.997814171	6.846094542	6.893626029	5.842598774	7.651819016	5.78600031	2.799886525	8.522363432	3.875090681	10.06546312	2.88517986	8.255343571	4.289577096	8.132230928	3.400386443	3.477038888	3.6828239	4.125587091	5.100365835	8.445610701	2.525726656	3.966930429	4.447561133	6.664732758
E_PL	4	P	6.780346202	8.106008073	6.737137898	3.929502392	5.970329856	3.037601477	8.344436765	7.820939606	9.154791066	7.263880439	5.716059878	7.290957301	8.283975608	3.81455461	7.283133205	9.975284163	5.77814742	6.561054321	7.591144981	4.390054761	8.6275234	7.349085714	10.08680658	4.823899456	7.027892703	7.232957397	5.672220664	7.533864624	5.661724139	2.778919551	9.041773127	3.854350105	10.43135499	2.86891278	8.718840635	3.9527903	8.453818658	3.414227634	3.289396214	3.50626942	4.017574478	5.305565999	8.884445118	2.461250459	3.830652133	4.359728962	6.72274245
E_PL	5	P	6.656703574	7.915574494	6.782688319	3.838848914	5.889909044	3.05318683	8.53401034	7.637864437	9.254282274	7.367199611	5.501827983	7.24230831	8.336194911	3.704859189	7.025615161	9.740012971	5.51506681	6.804600753	8.068355949	4.018581077	8.67482228	7.153508169	10.39272154	4.784615868	7.480623512	7.307162368	5.475547261	7.922612306	5.489255969	2.676376328	8.72391029	4.559168567	10.70736738	2.660029747	8.407817489	3.929153649	8.322341538	3.355429929	3.321359369	3.352426936	3.874667431	5.10084992	9.035359341	2.430735411	3.781430128	4.905023226	6.685019036
E_PL	5	P	6.702714823	8.119344069	7.104238348	3.813721199	5.980675255	3.127217481	8.836367036	7.798417853	8.531131576	7.576736953	5.632087502	7.237346012	7.745746917	3.835505824	7.063132791	9.627062844	5.524227515	6.734829228	7.976558087	4.264267586	8.071000074	7.018646781	10.39776684	4.809019771	7.468454141	7.10514284	5.743372532	7.810299101	5.821158314	2.717492022	8.596452417	4.489879704	10.27780816	3.015258724	8.472648678	4.206053076	8.188234475	3.343528875	3.260624231	3.671247939	4.207528203	5.171548315	8.2640335	2.533102448	3.768255979	4.371867352	6.763244384
E_PL	5	P	6.698899989	8.327530524	6.956467115	3.998334631	5.952471778	3.078450586	8.740591014	7.767707872	8.352665941	7.494216465	5.674057459	6.917554536	7.99339155	3.782445255	6.914027054	9.79903206	5.425270697	6.876052405	8.60520148	4.173350699	8.29039173	7.479951838	10.4883133	4.895116822	7.713979776	7.292318571	5.683028023	8.265702352	5.858319847	2.729381046	8.741800368	4.857289703	10.47029428	3.251219568	8.447581745	4.253099774	8.291823705	3.253257327	3.504100927	3.607139838	4.254175541	5.163933026	8.277108521	2.479887051	3.593312499	4.380340912	6.739917708
E_PL	5	P	6.575008694	8.805700244	6.957737594	3.785253299	5.822777629	2.837764998	8.117947693	7.830626762	8.498839414	7.455779267	5.348856263	7.150919613	7.972204444	3.639871255	8.337896123	10.25001651	5.872077014	6.3914166	9.885907844	4.36223959	9.013060786	7.496759959	10.37980494	4.758183903	8.065224611	7.677780027	5.733295042	6.300489953	5.259442385	2.636384827	10.06443315	4.363304762	10.81399872	2.834779269	8.72901719	4.031485582	8.43529993	5.131690469	3.313713249	3.33130076	4.098505955	5.050150225	9.962343429	2.384794664	3.627766443	4.718427108	6.54165417
E_PL	5	P	6.434805219	8.516471485	6.708489814	3.95479422	5.720472439	3.025061306	8.462535148	7.979519845	8.920411101	7.756398703	5.331777878	7.318032537	8.028840344	3.644383366	7.502686254	10.35933399	6.320887522	6.668382646	8.070137104	4.432611379	9.007211129	7.648827604	10.36408185	4.519550189	7.317762505	7.57299517	5.765478566	7.917334507	5.765263701	2.58542908	9.644848707	4.137849093	10.9039644	2.82943133	8.798834343	3.89609404	8.782323011	3.433268761	3.303820212	3.327568069	3.944439933	4.989287577	9.45289845	2.318225842	3.534997942	4.462401963	6.928404407
E_PL	5	P	6.820608278	7.913264862	6.666148696	3.735470519	5.823086811	3.075253325	9.00057537	7.818408184	9.478780656	7.564879773	5.445196159	7.386555073	8.084863941	3.710003383	7.025168162	9.728784783	5.374151369	6.917382157	7.010738747	4.166740186	8.366786889	7.442635337	10.42374317	4.640380765	7.150919232	7.273122552	5.580263854	8.050310878	5.675448083	2.481423759	8.754814886	4.539724298	10.75353572	2.788253312	8.457793385	3.954043371	8.399306178	3.003329353	3.228017879	3.371725346	4.044531096	5.016575592	8.534915881	2.365443241	3.826895913	4.327605998	6.863691058
Control	5	C	6.750695348	8.78544323	6.576158126	3.81762089	5.919273757	2.98580334	7.846644739	7.953733807	10.13782619	7.069471344	5.424628387	7.275422154	8.374414813	3.767981681	8.054715347	10.81457711	5.414512156	6.447705778	7.45753756	4.410398891	9.160008447	7.07818315	9.727347414	4.817162065	6.90166814	7.441767615	5.770150876	7.706743581	5.626060237	2.641585693	9.291688124	3.944614372	10.89775411	2.875490177	9.280899684	4.096699439	8.945084376	3.338507724	3.383132721	3.262760418	4.081122435	5.034285871	9.786206757	2.376076036	3.377036153	4.472292874	6.592964851
E_PL	5	P	6.910823229	7.861262925	6.888458238	3.912681141	5.974303078	2.929919112	8.441277302	7.697504354	9.512497065	7.116068173	5.551181166	7.009608983	8.865082947	4.101932074	7.40606133	9.762660045	5.711995278	6.825762008	8.243638606	4.206770316	8.333211422	7.509291123	10.3216706	4.857063898	7.234856405	7.202785763	6.119517542	8.927912512	5.882741388	2.977493472	8.63380597	4.869198155	10.19851681	2.797823807	8.300095549	3.946355138	8.227875132	3.362895987	3.382414309	3.589574166	4.084190113	5.141760334	8.770405377	2.46980215	3.473447401	4.440434707	6.985015555
E_PL	5	P	6.526414581	8.312324065	6.935553915	3.896573338	5.885442034	2.928482765	8.074598236	7.993812832	8.731568101	7.185484523	5.670536673	7.197943257	8.243552448	3.816537337	7.575849019	10.0749239	6.259818275	6.482730953	8.304481123	4.405915882	8.694298492	7.334489986	10.08532673	4.805778205	7.243382372	7.563777587	5.898033904	6.3966458	5.673547499	2.720149023	9.716635718	4.175759423	10.33562657	2.914967122	8.977334308	4.083099967	8.568362055	3.897848847	3.361778488	3.420194704	4.008934571	5.02435921	9.472369467	2.465812013	3.814020978	4.426811763	6.559752602
E_PL	5	P	6.515223632	8.367732453	6.711610877	3.699508359	5.897361839	2.806449206	8.005479315	8.070437505	8.758580951	7.33804762	5.444134103	7.40032406	8.36139825	3.806800618	7.698557908	10.52762001	6.052575827	6.516054615	6.980172729	4.22372517	8.966934753	7.480645793	9.669222804	4.752590475	6.856173403	7.888683044	5.724028455	6.920677198	5.250688721	2.75236246	9.70621585	3.927789867	10.67384001	2.822186864	9.098373584	4.140991877	9.06700308	3.403388922	3.35097215	3.316925235	4.100177808	5.07213088	9.309437673	2.39862857	3.600900539	4.177587424	6.607040608
E_PL	6	P	6.406009721	8.385987782	6.465492128	3.611153696	5.496364317	3.041806492	9.093686193	7.900662466	8.710761149	7.333105348	5.091290337	7.638813988	7.872211786	3.566221248	7.289509376	10.34036208	6.018571354	6.9034424	8.14127008	4.643145084	8.783254082	7.615038699	10.84797889	4.53392859	7.310348228	7.298462166	5.58349041	10.29994499	6.103760407	2.715364453	9.55090149	4.38223207	11.13988207	2.730449973	8.927334377	3.843907273	8.770726022	3.011314495	3.14410017	3.191674413	3.778479158	4.834466266	9.1928129	2.36456157	3.335612782	4.849788604	7.36717425
E_PL	6	P	6.721535234	8.479154397	6.945317862	3.758316434	5.943469738	3.074071878	8.078127589	7.96783603	9.640346831	7.558110417	5.624881376	6.904190552	7.992215458	3.813825401	7.300303161	10.05657737	5.823946915	6.472193279	8.045549101	4.411338971	8.73587878	7.343369749	10.03832247	4.929128354	7.305835686	7.383598088	5.783786329	7.916699068	5.929953311	3.060751443	9.679583367	3.907455789	10.53918445	2.984055918	8.692051964	4.162904194	8.434387004	3.816146286	3.454969221	3.541402977	4.287473866	5.408935181	8.973165179	2.565340764	3.801731558	4.683787139	6.721676538
E_PL	6	P	6.684760405	8.49006498	6.788758381	3.850931293	5.607701321	3.160002902	8.185076596	8.164188945	9.747900402	7.398066603	5.406791385	7.070359003	8.238808687	3.631149771	7.727810759	10.46611427	6.417283431	6.338189707	7.913797181	4.572306067	8.851806351	7.220774538	10.11525662	4.905219615	7.102048832	7.72383952	5.467896011	8.017958164	5.534134056	3.02041876	9.824755209	4.004774862	10.62933081	2.815322087	9.087038576	4.093357173	8.768775098	4.008115976	3.339719809	3.375680277	4.027370447	4.954954964	9.61752773	2.653435991	3.62216128	4.690429782	6.839434083
Control	6	C	6.610128988	8.400695698	7.006636305	3.795833139	5.937073643	3.250178625	8.519623553	7.754932739	9.233767842	7.223883083	5.541874717	7.259752601	8.679795474	3.777822467	7.338331153	10.08550733	5.207964066	6.670356252	8.524798463	4.234575143	8.877087806	6.789538942	10.35876113	4.684989144	7.561499931	7.636179873	5.697627167	7.773145738	5.729723872	2.835026026	9.461099099	4.290251023	10.5244788	2.84835427	8.831604425	4.080276165	8.639910444	3.806221357	3.388022674	3.41166716	4.216014794	5.160279969	9.051995415	2.471680412	3.48911232	4.549554273	6.650227286
E_PL	6	P	6.438735299	8.055934925	6.864860956	3.712895934	5.697479067	3.076761258	8.76103371	7.630152001	8.651756763	7.225535814	5.527777445	7.353697048	8.330201115	3.799165792	7.063392371	9.746763015	5.681031085	6.789893314	8.62628142	4.427133544	8.507398568	7.251992269	10.56008203	4.679887068	7.331077392	7.291052036	5.485645442	8.676661092	6.196022851	2.669971277	8.573788734	4.008633213	10.53177282	2.955502166	8.645699217	4.039325427	8.327030074	3.415758612	3.361665217	3.351711871	3.837509186	4.95504852	8.814365257	2.452445289	3.659619869	4.419973718	6.80541945
E_PL	6	P	6.411880448	8.712794844	6.830004788	3.659209998	5.516277905	3.290838522	8.190491042	8.034066686	9.700566305	7.777228321	5.489650873	6.985679688	8.161343525	3.565526504	7.710469818	10.31528979	6.637892409	6.288575615	8.481205176	4.542250766	9.118344078	7.447254434	10.17971621	4.6389023	7.404493839	7.883358966	5.061805615	8.304115613	5.488508094	2.581641473	9.527553987	4.041596091	10.95880197	2.925729658	8.834006541	3.841966446	8.534107523	4.474605984	3.405266896	3.126150227	3.995828769	4.934433721	9.518739167	2.741803613	3.522319665	4.83877058	7.039632398
E_PL	6	P	6.777652139	8.169777873	6.556708188	3.812630289	5.600491634	2.971770327	8.679185624	7.860123822	9.939178983	7.211279369	5.291951258	7.307499104	8.652186998	3.78897556	7.55053317	10.43843228	4.747891197	6.842666732	7.49738782	4.614098867	8.987140341	7.420937463	10.15873329	4.446295576	6.920967097	8.228403028	5.45532669	8.760564273	5.588128648	2.503496155	9.630258404	4.454200065	11.30219044	2.843575176	8.658567908	3.882108864	8.956331931	3.913696131	3.3383799	3.289220242	4.008597991	4.860032317	9.447503527	2.381618861	3.528088274	4.765426845	7.226225673
E_PL	6	P	6.714447206	8.73330469	6.839398905	3.927075638	5.877899387	2.999134495	8.329453079	7.998582296	9.658078252	6.981398306	5.395521829	7.189665339	8.612918054	3.883795061	7.472158013	10.46832097	5.06096578	6.694696673	6.908289926	4.511070447	8.603369105	7.757243278	9.936518781	4.722086688	6.7414549	8.012090892	5.755723331	7.43987125	5.572948683	2.804425058	9.507549909	4.332147589	10.50684836	2.912673081	8.851010601	3.991829608	8.981892143	3.613763652	3.453582725	3.412604819	4.122508027	5.23159969	9.210763095	2.599440228	3.75656	4.411473874	6.934426798
E_PL	6	P	6.814119078	8.095713364	6.666844957	3.741111991	5.969545739	2.89693118	8.320152999	7.958060639	9.092702756	7.30840827	5.499204035	7.275114207	8.108636584	3.778013367	7.415689133	10.05450629	5.034800774	6.746969376	6.383300999	4.366291968	8.643996546	7.322891049	9.776515321	4.769496404	6.814889949	7.742773822	5.785885957	7.769806205	5.497152339	2.746961404	9.50379098	4.354291749	10.79067578	2.847375828	8.560864106	4.08186883	8.873551436	3.409850351	3.239038809	3.440708372	4.300352701	5.17473524	9.02890025	2.434037395	3.74800284	4.314033428	6.81497831
E_PL	6	P	6.811528947	8.368394213	6.832237899	3.886231098	6.102068595	2.860232719	7.998168645	7.897707953	9.408777077	7.129847809	5.622143755	7.091804531	8.190119147	3.892910517	7.275930746	10.08321887	5.31713307	6.62356394	6.806782618	4.46603649	8.595457017	7.478631632	9.585376832	4.932952769	6.81256975	7.833277039	5.664881911	7.801366619	5.618534879	2.7224423	9.511766461	4.216589124	10.6606099	2.730282592	8.60234653	4.18715598	8.680830249	3.326125903	3.37718396	3.471060448	4.243331037	5.327957503	9.140960001	2.412539491	3.514244785	4.513836923	6.759531191
E_PL	6	P	6.574988369	8.131134117	6.952709794	3.806016056	5.96921367	3.107537339	7.883944227	7.746828895	8.949890293	7.415391433	5.604360341	7.028500202	7.622866326	3.80466397	7.327357303	9.68667292	5.86994404	6.262123761	7.966600238	4.388840744	8.586329778	6.880680263	9.838121633	4.979279706	7.606362788	7.417358331	5.607261028	7.10852534	5.392228326	2.84249956	9.262819221	4.051368763	10.18882555	2.853717	8.602044804	3.860735495	8.188744818	4.039873908	3.60082142	3.431193377	4.240159687	5.025115403	9.032959341	2.643033374	3.786987385	4.462519567	6.565732691
E_PL	6	P	6.682484354	8.142511251	6.883859522	3.637075053	5.81075894	3.026542091	8.495097532	7.89798461	9.292678891	7.199648932	5.490125081	7.045561451	7.922906278	3.786529872	7.540582317	9.815911998	4.99028779	6.661587359	7.211256675	4.537901422	8.558441969	7.338246381	10.03680711	4.909018115	6.965331529	7.62479559	5.421731125	7.495501691	5.424352176	2.801939841	9.119644951	4.262084563	10.63348075	2.877575196	8.469679227	3.869956201	8.664934509	4.182069741	3.35500242	3.42480317	4.101228488	4.984727612	9.233574035	2.342886201	3.647930151	4.994249076	6.63208759
E_PL	6	P	6.39638489	7.744840193	6.741146744	3.764576435	5.77914296	2.868099184	8.704434711	7.659036494	7.97367845	7.273881345	5.430083522	7.385123527	7.644212277	3.645976911	7.171743598	9.89991799	5.623656844	6.871908297	8.576415114	4.519268349	8.757626811	7.363825819	10.64089052	4.889339227	7.488721004	7.241523459	5.559073063	8.46946929	5.808865058	2.554548459	9.011670606	4.469444444	10.88737619	2.809101333	8.59776158	3.975822359	8.396326302	3.107735008	3.288100427	3.272578115	3.892527238	4.928267278	9.054437537	2.353334227	3.346553544	4.597565299	6.795732881
E_PL	6	P	6.848755828	7.464978324	6.825797413	3.825540625	6.329611834	2.780041975	8.075080983	7.50329293	8.990321648	7.075687644	5.683037254	7.210823842	8.407310334	4.094619804	6.763377237	9.437683384	5.820230892	6.674324998	8.22283696	4.160604055	8.15582758	7.172956331	10.17785792	5.155537875	7.322874971	6.781185555	5.811551685	7.824693565	6.048712683	2.678264133	8.229390485	3.975036729	10.25032126	2.864283566	8.248226794	4.148151316	8.111315455	3.220636864	3.497490733	3.504265604	4.276400529	5.369272099	8.183279033	2.386099791	3.597841334	4.124744498	6.855074926
E_PL	6	P	6.631015877	7.930182154	6.759877521	4.151422122	6.115894513	2.926831973	8.643497268	7.56575193	7.87138048	7.568519248	5.516551987	7.341474059	7.352790476	3.854615249	7.105512145	9.619183797	5.816171934	6.969789902	7.644706506	4.329209773	8.545609562	7.256034382	10.27046201	4.926521263	7.236997789	7.220046013	5.903684763	8.67921674	6.407993704	2.755963249	8.762904654	4.210495677	10.85630602	2.954860554	8.617715115	3.986393666	8.266237564	3.160895031	3.286825522	3.502607958	4.147854721	5.204777718	8.28071362	2.338306526	3.477549892	4.415067909	6.766743337
Control	6	C	6.649986646	8.925884909	6.937170631	4.026877368	6.360340252	3.052512445	7.256572686	7.615921167	9.24609038	7.089071829	5.601066946	6.717663155	8.208434009	4.014531495	7.847900462	10.34127967	5.426850909	6.466501348	8.704960818	4.457646426	8.643591693	7.531837583	9.539872487	5.119476715	7.249212355	7.167960444	6.004708323	6.801065693	5.771919188	2.857185498	9.431512774	4.59257644	10.20283218	3.288651284	9.11451689	4.267688246	8.739325881	3.407801681	3.433663757	3.618646572	4.511967979	5.416043674	8.982671891	2.54117262	3.576852289	4.514407948	6.546862974
Control	6	C	6.451830667	8.527457371	6.739838649	3.788521885	5.892780741	3.047418467	8.260104743	7.730398461	8.753435928	7.383523413	5.463726657	7.194948299	8.534739313	3.787225239	7.652954865	10.38434578	5.311272381	6.674215107	8.116180951	4.470830417	8.995321333	7.427543501	10.08992365	4.818208506	6.968464642	7.216069731	5.977072621	8.115224817	5.456919584	2.536676214	8.81658098	4.288551753	10.6453547	2.875216452	8.836558458	4.113083432	8.682918994	3.219061342	3.14211218	3.33942784	4.028664452	5.108350046	9.290044665	2.520128985	3.500751329	4.440586456	6.517159051
E_PL	6	P	6.650030355	7.547228217	6.932603001	4.18163869	6.179610409	2.861618822	8.539643133	7.569743808	7.651069004	7.077865174	5.654455816	7.399710868	7.763602818	3.964018227	6.782791379	9.393391752	5.594817241	6.964145529	7.665258039	4.153596255	8.093433317	7.201969733	10.19067961	5.049821638	7.019654534	7.213961887	5.858869098	9.618901225	6.322554611	2.861114492	8.400993896	4.408706936	10.61229502	2.887324584	8.389555433	4.194471179	8.132647533	3.07535804	3.608517959	3.399425871	4.159375825	5.1851436	8.179622089	2.326638108	3.701624394	4.309204024	7.03147746
E_PL	6	P	6.793509147	7.73970983	6.887978819	3.91294342	6.290175884	2.880049038	8.427804721	7.699990313	8.312192623	7.270156068	5.607085027	7.271811825	8.3013294	4.228473593	6.77441432	9.58057886	5.681132848	6.95842349	6.83076095	4.170729548	7.619220854	7.34566277	10.06696224	5.223462015	6.891030983	7.271257149	5.922071807	8.85671243	6.24728544	2.981684745	8.292321206	4.153416555	10.29855923	2.924037718	8.496176919	4.291894636	8.303953616	3.334822333	3.497694991	3.447563043	4.180866037	5.526351079	7.943522146	2.419589228	3.729186224	4.221594366	7.02339565
E_PL	6	P	6.712939271	7.919637576	6.807967702	3.914056123	5.996755077	2.989128604	7.897148789	7.790081689	9.265285874	7.531583809	5.631403882	6.875765373	7.897199285	3.760360225	7.189725229	9.507068053	5.803044295	6.412486102	7.782424402	4.45239374	8.475678385	7.380616343	10.11118851	4.913790395	7.125425368	7.255489867	5.566879639	7.554063738	5.586696097	2.622421877	8.716410106	3.944507671	10.23512597	2.802896245	8.157539885	4.134105899	7.982258867	3.913103632	3.617242634	3.432260121	4.184450116	5.231995761	9.022307527	2.402823215	3.621879597	4.533867339	6.762208533
E_PL	7	P	6.65304684	8.32330233	6.97644298	3.941096595	5.991645391	2.735969568	7.916146449	7.83140543	8.399468884	7.062794756	5.591040747	7.076722402	8.526407329	4.035567818	7.247154135	10.20825891	5.785257966	6.50900115	9.091832648	4.454738038	8.453185723	7.584031701	10.17954456	5.00030812	7.221746795	7.548124614	5.775146749	7.605665238	5.526098335	2.787324864	8.799215342	4.02196434	10.02699902	2.888940596	8.893229122	4.100348163	8.628905231	3.539175264	3.41712363	3.386114632	4.273507127	5.120826088	8.978630472	2.483253129	3.552694632	4.88020583	6.873005454
Control	7	C	6.495458991	8.713453855	6.8792206	3.95709206	5.969231448	2.824329354	8.107907241	8.005231446	8.818273156	7.416779873	5.474558945	7.178711942	8.271632509	3.801082377	7.548012641	10.79867953	5.845480071	6.593253077	7.912266606	4.388437273	8.843969658	7.941128418	10.01232432	4.772563394	6.83810277	7.608536986	5.764940221	7.428139561	5.613829118	2.653932254	9.56877898	4.236858761	10.52360538	2.957700887	9.064894174	4.122659249	9.074751398	3.742021662	3.288650503	3.285563606	4.208747006	5.172757068	9.133222112	2.474668401	3.509463588	4.62501773	6.615795443
E_PL	7	P	6.515294427	8.564503482	6.675291273	3.89485593	5.772066603	2.95586013	8.130074469	7.86728175	8.502459003	7.40672107	5.527323468	7.084628004	8.143026583	3.711271426	7.494075627	10.27931376	5.544889021	6.492355045	9.102282332	4.664998082	8.938666011	7.436652686	10.26108321	4.736389782	7.67799121	7.756253296	5.67723715	7.478042671	5.555045707	2.710596497	9.509713467	3.885680083	10.66398068	3.199214113	8.964602013	4.057714414	8.633139594	3.782188903	3.427475789	3.412453685	4.085677476	5.007699521	9.494007078	2.483425652	3.544501581	4.917629635	6.607618594
E_PL	7	P	6.566510336	8.234919099	7.022234709	3.856281537	5.931672436	2.859083692	8.261136808	7.781799631	8.311470736	7.319628666	5.589147119	7.098868414	7.96754545	3.872915709	7.437645294	9.838121215	5.620095335	6.663154213	8.255190696	4.272021886	8.645653326	7.205096325	9.98067888	5.07110722	7.304968593	7.531308025	5.852169293	9.302725912	5.857392245	2.763591065	9.222097166	3.878980137	10.39860446	3.09368152	8.779762393	4.001085339	8.430461427	3.967323935	3.334870951	3.373133685	4.347823755	5.108425094	9.21182735	2.53406316	3.769624964	4.687866895	6.891671466
Control	7	C	6.636459093	7.755867111	6.670667103	4.009931354	6.003007432	2.997604878	8.595031171	7.80401365	9.462159649	8.036735815	5.318380658	7.524995166	8.666980572	3.819934398	6.805401288	10.07287162	5.521887214	6.734405239	7.189079838	4.185486558	8.670873965	7.356119386	10.11200138	4.715184792	6.859561077	7.698840066	5.914961715	8.658310166	5.861965694	2.574800907	9.434239013	4.050300009	11.208686	2.827755586	9.036427033	4.187609409	8.544854556	3.41513834	3.488930455	3.31690659	3.978067365	5.287057989	9.174173731	2.357573738	3.563792664	4.134460058	6.877052725
E_PL	7	P	6.526740453	8.343647809	6.671731847	3.789984616	5.917706914	2.836464797	8.176730917	7.968980917	8.419520512	7.536683827	5.444076854	7.335947811	7.999213925	3.696434323	7.339640328	10.36280787	5.547324336	6.619839014	7.655720798	4.525735359	9.177563944	7.389022793	10.13022964	4.584176481	7.137943951	7.667833299	5.726001444	7.885712546	5.938784281	2.773278022	9.494789157	3.887217886	11.05011556	2.92950623	8.973665779	3.954597745	8.90092421	3.485354417	3.272792076	3.279671436	4.013612174	5.119507753	9.335367039	2.390060297	3.469454301	4.536999227	6.792516677
Control	7	C	6.275197446	8.038282931	6.449594928	3.692564682	5.57224805	3.449749462	8.988244013	7.432743447	8.05771205	7.318406806	5.264595087	7.308458367	7.914257851	3.594892046	7.031712429	10.21097794	5.769381592	6.881916111	9.62342325	4.484140789	8.763986124	6.916433363	11.24096821	4.565274774	8.299463095	7.08867037	5.328685803	6.87463614	5.280505658	2.642531344	9.310060419	4.547516423	11.00717314	2.717481362	8.760588533	3.90753998	8.176235846	3.470087532	3.098468427	3.227388166	3.83156781	4.799889366	9.047308118	2.334435615	3.225797933	4.718335842	6.659034146
E_PL	7	P	6.665346845	8.277922235	6.936997105	3.931079287	5.973476643	2.777995101	7.655037256	7.909153013	8.514259942	7.260503531	5.430458979	7.107216124	8.419246225	3.765430289	7.431438818	10.38750179	5.691717713	6.565559185	7.470476246	4.458412368	9.041230391	7.329108198	9.656399517	4.954869092	6.928381283	7.818738074	5.796726626	7.488548584	5.833105107	2.644978332	9.569352644	4.002845214	10.6994558	2.984975851	9.081556352	4.041779826	8.818685361	3.372061458	3.120010322	3.307214879	4.260262522	5.21010874	9.507787489	2.418791169	3.789879105	4.655849057	6.584715018
Control	7	C	6.644850014	8.945445398	6.646564786	3.710888381	5.74809094	3.303066651	7.705995471	7.668578238	9.879332664	7.295421666	5.260898371	7.197551478	8.402820143	3.596516258	8.362627871	10.6724183	5.303091523	6.183911792	8.126313121	4.997385766	9.702218808	7.102379595	10.11100297	4.754840199	7.29300998	7.473339332	5.650161417	6.898873314	5.283781942	2.666056547	9.361110132	4.401582498	10.99886381	2.722590904	8.969257244	4.043973082	9.036953363	3.508789966	3.093385544	3.163426639	4.16810141	4.999187707	10.18052727	2.327261721	3.63390082	4.977976287	6.40097889
E_PL	7	P	6.494801603	8.3757331	6.710856914	3.923035863	5.866743871	2.928094865	8.305088102	7.880743129	8.169412897	7.546297398	5.392262678	7.238906196	7.671859893	3.675422515	7.592494679	10.11217715	5.695676556	6.679076807	8.074804883	4.541341853	9.046293952	7.471479315	10.11134364	4.814258283	7.161030872	7.738814394	5.779579321	8.363765382	5.592083707	2.603101135	9.598759632	3.862955088	10.72599597	3.194365959	8.836436864	4.022517062	8.650397647	3.33379379	3.296610365	3.375823094	4.187284798	5.149718749	9.21221423	2.419915203	3.329690747	4.866706299	6.819502603
E_PL	8	P	6.43538668	8.269850397	6.729667672	3.639721729	5.57803436	2.801794602	8.761715829	7.832830521	9.702777843	7.494377554	5.268806991	7.361710305	8.192217315	3.537284505	7.492287178	10.54007124	6.355638409	6.819273071	7.690902383	4.382266868	9.213982169	7.344852275	10.38727321	4.597755843	7.193138528	7.725407287	5.673082404	8.892227431	5.789261135	2.657944901	9.792855366	4.397155303	11.11808034	2.838716846	9.212429635	3.817058993	8.89245823	3.163321236	3.305877644	3.24879598	4.007126152	4.649130543	9.751785085	2.366866825	3.387343369	4.482405819	7.062895205
E_PL	8	P	6.677786291	7.809837189	6.768593124	3.588935074	5.852607356	3.135330473	8.206122555	7.874676672	9.06460934	7.909338815	5.395491242	6.9790314	7.769476306	3.729183468	7.261533038	9.891719543	5.448422691	6.544805406	7.862744288	4.464047395	8.948672775	7.485938484	10.34536337	4.767894874	7.320221651	7.398654969	5.452087451	7.786206038	5.694333106	2.780344696	9.513091152	4.324334541	10.99356929	2.805264025	8.568336835	3.956803053	8.419649686	3.626169532	3.151741684	3.330153574	4.115220014	5.057644393	9.402690158	2.453420134	3.326938051	4.663369874	6.496798533
E_PL	8	P	6.635987093	8.314420656	6.592150423	3.699838998	5.901033648	2.840076017	8.60510533	7.755961405	9.145447373	7.438066841	5.300049123	7.23514123	7.875860287	3.726501565	7.234814401	10.43115258	5.606121507	6.913636315	7.158927604	4.319718798	8.881136872	7.185807491	10.18818697	4.650470561	7.023081129	7.428322987	6.013656434	9.386508775	6.014992413	2.612196178	9.439588062	4.320830759	11.07858437	2.815233304	8.939437331	4.055784323	8.733134787	3.158997977	3.480197024	3.24503657	4.067959344	5.123517483	9.498770892	2.335811817	3.626200693	4.249440272	7.231463337
E_PL	8	P	6.629458848	8.068372154	6.741566954	3.674903651	5.79827911	3.073952772	8.387856234	7.658992065	8.76896688	8.131809304	5.357974592	6.838202087	7.827739022	3.702604506	7.289500395	9.910874749	5.714016033	6.597481375	8.700248505	4.439713294	8.814690897	7.024641778	10.32979583	4.659903724	7.716174364	7.2147563	5.507969684	7.316179495	5.41785466	2.561437659	9.412658517	4.024776153	10.92209011	2.832839395	8.608275263	4.063091651	8.285595144	3.903047157	3.200361868	3.302574527	4.039447726	5.042056093	9.072440984	2.437657853	3.710485738	4.710294164	6.588690567
Control	8	C	6.651743057	8.970365409	6.98427714	4.023080323	6.076677749	2.870024336	8.346631917	7.900497517	9.102337916	7.086980947	5.636606892	7.290289937	8.465041497	3.78437052	9.683524	10.40970864	5.240658124	6.614142455	7.470867112	4.296464061	8.71808893	7.242784192	9.934055978	5.013702515	6.948287376	7.583639216	5.658150782	6.717927334	5.468751999	2.877293011	9.131245093	4.147934123	10.46502505	2.992161974	9.485703037	4.089754452	8.956121171	4.657222117	3.31319063	3.39831904	4.238627027	5.230465125	8.768455576	2.504608709	3.513304329	4.470977964	6.680111273
E_PL	8	P	6.752346067	7.96070772	6.863278398	3.92225051	5.957262155	2.971880499	8.034879407	7.812321394	9.215790252	7.774772358	5.593999878	7.117149849	8.407556846	3.810984319	7.06836277	9.975440636	5.615327614	6.619653026	8.169953893	4.227987272	8.312556264	7.385444407	10.05727268	4.902954345	7.466821982	7.198657238	5.596770956	8.325873098	5.740880065	2.772609267	8.717212417	4.055420604	10.35110938	2.834029357	8.485634546	4.167542833	8.404671142	3.667867594	3.262333435	3.53525124	4.107902469	5.186138654	8.698568125	2.407183966	3.72856381	4.457374548	6.697478244
E_PL	8	P	6.812373905	8.163156783	6.889104925	4.157140163	6.190388351	2.771648798	8.570076003	7.794379996	8.943336754	7.624215634	5.601264062	7.162835436	7.7501725	3.879944238	7.158467476	10.26184469	6.106699393	6.800863405	6.685595816	4.186295325	8.455968258	7.371494871	10.05229421	5.053398662	6.978253417	7.491798657	6.049211771	8.453820999	5.840768731	2.644953502	9.327207212	3.988175134	10.62630687	3.00807035	8.979136407	4.209453872	8.706758847	3.285386345	3.575505458	3.464234743	4.273345714	5.391319546	8.894426305	2.432007913	3.602512358	3.849304057	7.116351176
E_PL	8	P	6.760056266	8.019164718	6.583732104	3.689260362	5.869425517	3.125030779	8.277573576	7.854494914	9.121110906	8.210409541	5.53818942	7.271707083	8.127804093	3.770610302	7.259854823	10.1141173	5.621803955	6.647169296	7.265197149	4.380140123	8.513710681	7.573275604	10.09772145	4.879630823	7.095051323	7.550132909	5.698910939	7.874327027	5.756437256	2.784545529	9.190020664	4.183874051	10.71008538	2.916913385	8.803457841	4.072576449	8.731549165	3.502338255	3.304709261	3.351612826	4.095616308	4.970691624	9.030920192	2.511405731	3.733762116	4.360232535	6.686738408
E_PL	8	P	6.554304391	8.10305102	6.754701007	3.757342444	5.90442839	3.108064399	8.212117978	7.717618358	8.507350692	7.910908628	5.529832811	7.109181298	8.002422543	3.743670362	7.32370314	9.952339179	5.280873037	6.500641559	7.702543071	4.644658275	8.461573226	7.513539018	10.19173693	4.832627894	7.073122918	7.286462382	5.601968593	7.842377252	5.527548363	2.760458874	9.075440333	4.225974837	10.68378581	3.036178698	8.605682317	4.226800416	8.450877506	3.551691848	3.210238699	3.343399348	4.124751713	5.067117839	9.113538772	2.494093346	3.579637373	4.685949654	6.695104276
E_PL	8	P	6.739152147	7.962164706	6.905203172	3.91360641	6.101054465	3.101041421	8.086272663	7.786404166	8.886316854	7.984151161	5.67400583	7.058422067	7.760556133	3.873642875	7.019794201	9.774206975	5.649275445	6.655210967	7.375648408	4.071640438	8.338317191	7.352896052	9.77203494	5.039230864	7.17271196	7.410884528	5.860694165	7.447687459	5.962757662	2.742031232	9.270242868	4.29564737	10.60555713	2.849722773	8.539485938	4.305091437	8.392418738	3.709417712	3.350718933	3.58415448	4.252193234	5.254923057	8.821967295	2.537913446	3.682260969	4.443685839	6.702102337
Control	8	C	6.565434303	8.425056951	6.852926053	4.380750806	6.032650083	3.11133506	8.134130083	7.873465368	8.759567156	6.946676895	5.532462121	7.254421647	8.355068358	3.922554453	7.392685841	10.28168057	5.375782617	6.508006409	7.493731051	4.271094206	8.228647183	7.385607675	10.13877562	4.960927263	6.732889548	7.576391869	5.882768969	7.378781438	5.771913399	2.822634037	9.419803285	4.309896673	10.18320366	2.999742403	9.111898231	4.146639278	8.916790504	3.248105583	3.302082582	3.386223633	4.073979992	5.305484237	8.663069605	2.444792248	3.685928391	4.835304845	6.706021697
Control	9	C	6.593038026	8.227394044	6.862316924	3.928406031	5.939305451	2.932302368	8.329616397	7.590753078	8.570452852	7.522780634	5.502205164	7.135028533	7.801033271	3.689857361	7.149375613	9.561537344	5.31136464	6.692932417	9.195384454	4.307906437	8.77235168	7.13643577	10.62355411	4.759449489	7.696457681	7.199942789	5.4821057	6.877847153	5.644158273	2.580625759	8.992447101	4.649212063	10.87766203	2.739815525	8.362491793	3.930980737	8.125549787	3.368247669	3.166769587	3.287645564	4.078064448	5.295338061	8.680682044	2.376018156	3.531134649	4.583933972	6.63933881
E_PL	9	P	6.519854375	7.789880622	6.862556758	3.964786849	5.82909744	4.131703734	8.490006541	7.426764828	9.066813091	7.16141289	5.581409875	7.116339122	8.719088873	3.911434038	7.044554516	9.241630502	5.322427919	6.785879271	10.15243859	4.304388324	8.582725536	6.797549051	10.55353218	4.657244439	8.030459874	7.01155071	5.857350749	8.008722016	6.147233821	2.935687258	8.381593993	4.445740141	10.43655114	3.000455587	8.053554747	4.1619266	7.691273499	3.438763295	3.271087572	3.331156989	4.025585984	5.061463543	8.504956903	2.484525594	3.727426798	4.874396776	6.74036199
E_PL	9	P	6.635619247	8.072014994	6.738885822	3.864029379	5.98883505	3.692702559	8.424004977	7.637187424	8.783718938	7.405562274	5.421129902	7.23872792	8.774429547	4.225227485	7.008437432	9.804051671	5.446423788	7.017281027	9.306082685	4.261820481	8.252475809	7.232534925	10.38724713	4.810776055	7.505053671	7.205738992	5.809783729	9.391378471	5.866652276	2.692260484	8.323265342	4.504162936	10.43213385	2.937178942	8.275209498	4.197581872	8.17910637	3.28115141	3.45458604	3.272282803	4.002116991	5.226661884	8.903204234	2.471139463	3.60717424	4.436932195	6.941234455
E_PL	9	P	6.670448499	7.664009192	6.728208471	3.738328934	6.193325894	3.442171526	7.997549039	7.557868066	9.198592275	7.091924444	5.65098078	6.869447125	8.741091234	3.925179	6.975771222	9.604933034	5.693643356	6.748102828	7.367504169	4.192247391	8.756929522	6.944346291	9.434190053	5.100616779	7.003040211	7.27402398	5.769814535	8.055248536	6.211710121	2.726738267	8.9864998	3.846468553	10.44829523	3.017136537	8.639607236	4.137004383	8.347958465	3.292409573	3.440557617	3.368639296	4.244800895	5.119782315	8.612714292	2.45450033	3.555199381	4.280354647	6.554925158
E_PL	9	P	6.762931565	8.132840728	6.78326602	3.935072916	5.961810675	3.426916971	8.355406326	7.778642672	9.652038426	7.458446843	5.637116159	7.351738498	8.89857464	3.838281742	7.193373129	10.11658487	5.952380171	6.867284073	7.003909861	4.360075707	8.723804321	7.459564845	9.73026076	4.86667589	6.867342949	7.577702706	5.77592822	8.405485237	6.019872358	2.774769948	8.98132351	4.282264653	10.59344559	2.891434652	8.890955213	4.130058323	8.654986632	3.343884815	3.375201043	3.473893677	3.994965074	5.208860728	8.635767049	2.407516066	3.724344283	4.311976509	6.768896243
Control	9	C	6.623632119	8.540957131	6.912669794	3.848677171	5.981553098	2.958390342	8.124271516	8.031337149	9.175546957	6.666392921	5.581668368	7.048450692	8.402324399	3.942835818	7.685748976	10.37740536	5.976601956	6.511614102	7.509761382	4.27704639	8.06852027	7.223369581	10.12981486	4.937858019	7.171074351	7.314498836	5.831710493	6.953772759	5.745309777	2.961438115	9.364949286	3.968159329	10.19388037	3.002186516	9.099549867	4.071038898	8.92847415	3.791271631	3.452998883	3.511289115	4.061889553	5.280169143	9.048227734	2.48644857	3.630071767	4.568548141	6.670713638
E_PL	9	P	6.743455333	8.202294048	6.881621084	3.90627222	5.97256023	3.187488703	8.397979539	7.887878184	9.46717935	7.110869242	5.602823933	7.178277438	8.849277617	3.967185615	7.298575444	10.21860886	5.687710007	6.840201136	7.414949281	4.273431509	8.25402276	7.450550054	9.754978748	4.901386388	6.996188142	7.652869771	5.757519346	8.741734529	5.815518836	2.680857994	9.147874081	4.223482509	10.29912082	3.100596502	9.040374013	4.223148698	8.604703906	3.199484396	3.359119548	3.374933393	4.187759021	5.147187695	8.672439104	2.505923153	3.728412841	4.366456584	6.813112746
E_PL	9	P	6.691468649	8.050179957	6.883830929	3.914402995	5.916292891	3.506188627	8.80287863	7.744834667	9.053723582	7.248002463	5.467680651	7.082946351	8.485099161	3.780231074	6.954967843	9.812394923	5.708334031	6.882823051	8.277272335	4.381394366	8.520716356	7.217378455	10.15579514	4.866971539	7.548258687	7.351594386	5.81384458	8.530270142	5.871612906	2.640532076	8.937808082	4.135787076	10.62187474	2.9215005	8.765139584	4.075596185	8.323120904	3.102161634	3.302574664	3.465477817	4.12154532	5.091533072	8.607364178	2.455584997	3.72213968	4.345800395	6.725354786
E_PL	10	P	6.706412907	8.398812034	6.915262093	3.875753856	5.990794158	3.002310832	6.930541521	7.42234834	8.799133371	7.14035608	5.605837722	6.251574453	8.859014948	3.927416134	7.499458461	10.203121	4.713783809	6.253801088	8.923303605	4.201295177	9.243472421	7.434565266	10.22279178	5.044405259	7.65715773	7.652292604	5.826204921	8.494184244	6.106302416	2.946573194	9.609408062	4.059824629	10.4657119	2.981045962	8.640671395	4.100436037	8.594625635	3.281074736	3.627571154	3.657996674	4.12934815	5.223745826	9.312857718	2.52887736	3.720872992	4.759972024	6.744660926
Control	10	C	6.648388088	8.7837281	6.761791443	3.744575677	5.948829627	3.004049487	7.813660385	7.722338425	9.051019593	7.469124976	5.488177024	6.921307974	7.809457778	3.972284347	7.874726534	10.64346122	4.961118087	6.365295485	8.491775513	4.797902185	8.873495176	7.914740968	9.972316753	4.738782912	7.147346617	7.934183031	5.769808766	6.616603555	5.338572752	2.775256921	9.484308148	4.04256248	10.98161512	2.891951563	9.2512525	4.074122462	8.963205032	3.281100004	3.321905084	3.328579803	4.214067127	5.199139532	9.138649898	2.487487001	3.64880317	4.471334881	6.505463629
E_PL	10	P	6.547571223	8.701089063	6.947731111	3.992361468	5.858154869	2.992238228	7.967100793	7.849284893	8.947741623	7.085691434	5.427698911	7.292461243	8.377354066	3.761894838	7.446817753	10.67479921	5.276947874	6.370266165	8.408055677	4.504846679	8.95119644	7.179046261	10.06336602	4.700584825	7.236736766	7.655629638	5.659396239	7.263618514	5.511708677	2.713032271	10.19991518	4.071735585	10.75740026	2.872204643	9.588299695	4.039540452	8.851333277	3.399235222	3.462994083	3.346326696	4.076933942	4.988721583	10.08457994	2.432618077	3.514724774	5.02542194	6.553194297
E_PL	10	P	6.478076201	8.485112887	6.70107424	3.867133177	5.852994651	3.0178139	8.220566446	7.91827501	8.961965875	7.15354032	5.355520358	7.333065395	8.268254671	3.729215692	7.342737959	10.66163294	5.615786358	6.557351851	7.747681503	4.408186378	8.965690262	7.448268827	10.06083046	4.861779254	6.930739068	7.644059125	5.755481016	10.06116191	5.898163522	2.560402956	9.749131801	4.107085372	10.94413609	2.823035937	9.428309732	4.125897639	8.911748731	3.313426635	3.211600509	3.358417611	4.099402784	5.053884236	9.997134176	2.409905014	3.56586391	4.762544649	6.955039852
E_PL	10	P	6.517278849	8.158372542	6.761891772	3.895966037	5.901281326	2.956039329	8.560161207	7.740923285	8.930054326	8.234960968	5.415719231	7.177757829	7.828666064	3.73379245	7.22491155	9.912113112	5.359835384	6.599679852	8.790867175	4.233619398	8.975369326	6.893507476	10.39953135	4.690652705	7.565620775	7.388922306	5.571931312	8.063358187	5.823403685	2.682173065	9.593896678	4.194658227	10.69183772	2.911452243	9.004261095	3.990067215	8.39521218	3.45127151	3.156176873	3.40615037	4.09309851	5.141101896	9.285958555	2.322168779	3.544200789	4.802206454	6.809419333
[truncated: 64 more columns]
